# Supplementary material for: Toxicometabolomic profiling of resistant and susceptible western corn rootworm larvae feeding on Bt maize seedlings
Source: Sci Rep. 2022 Jul 8;12:11639. doi: 10.1038/s41598-022-15895-z (PMC9270432; doi:10.1038/s41598-022-15895-z)
Supplement: Supplementary file 2 — Supplementary Tables. [file 41598_2022_15895_MOESM2_ESM.xlsx]

## Sheet: Table S1
Supplementary Table S1. Metabolites detected in susceptible western corn rootworm larvae fed on maize. *Percent adult emergence from eggs of WCR on Bt transgenic maize roots expressing eCry3.1Ab, mCry3A, and Cry3Bb1 on WCR larvae was 0.21%, 2.17%, 1.51%, respectively in the field.
No.	Metabolite	Super Pathway	Sub Pathway	Platform	Retention index	Mass	KEGG accession	HMDB accession	Abundance
									susceptible insects on non Bt-maize	susceptible insects on eCry3.1Ab-expressing maize*	susceptible insects on mCry3A-expressing maize	susceptible insects on Cry3Bb1-expressing maize
1	alanine	Amino Acid	Alanine and Aspartate Metabolism	LC/MS Pos Early	1700	90.055	C00041	HMDB00161	1607886336	1.58003e+09	1.45325e+09	1.48436e+09
2	asparagine	Amino Acid	Alanine and Aspartate Metabolism	LC/MS Pos Early	1225	133.061	C00152	HMDB00168	2126751488	2.21822e+09	2294411520	9.70908e+08
3	aspartate	Amino Acid	Alanine and Aspartate Metabolism	LC/MS Pos Early	1165	134.045	C00049	HMDB00191	9.29198e+07	61061972	1.85614e+08	134452832
4	N-acetylalanine	Amino Acid	Alanine and Aspartate Metabolism	LC/MS Polar	1564.8	130.051	C02847	HMDB00766	1.80892e+06	1.40958e+06	1.73234e+06	1.87079e+06
5	N-acetylaspartate (NAA)	Amino Acid	Alanine and Aspartate Metabolism	LC/MS Polar	3143	174.041	C01042	HMDB00812	1254235	1.5348e+06	1.88909e+06	1.2716e+06
6	N-methylalanine	Amino Acid	Alanine and Aspartate Metabolism	LC/MS Pos Early	1580	104.071	C02721	HMDB0094692	3.96439e+07	4.18258e+07	2.154e+07	3.96295e+07
7	2-pyrrolidinone	Amino Acid	Glutamate Metabolism	LC/MS Pos Early	1262	86.06		HMDB02039	2.41471e+06	1335004	1.62924e+06	1.91666e+06
8	alpha-ketoglutaramate*	Amino Acid	Glutamate Metabolism	LC/MS Polar	1916	144.03			6.81669e+06	5.49575e+06	5470342	6.36959e+06
9	carboxyethyl-GABA	Amino Acid	Glutamate Metabolism	LC/MS Pos Early	2085	176.092		HMDB02201	9036449	1.06457e+07	9.10109e+06	1.20651e+07
10	glutamate	Amino Acid	Glutamate Metabolism	LC/MS Pos Early	1500	148.06	C00025	HMDB00148	1.00657e+10	8.71132e+09	10793904128	7.64318e+09
11	glutamate, gamma-methyl ester	Amino Acid	Glutamate Metabolism	LC/MS Pos Early	2170	162.076		HMDB61715	2.23764e+09	2005533568	2.20728e+09	1929709952
12	glutamine	Amino Acid	Glutamate Metabolism	LC/MS Pos Early	1291	147.076	C00064	HMDB00641	3.01095e+08	59064833	5.06185e+08	9.15641e+07
13	N-acetylglutamate	Amino Acid	Glutamate Metabolism	LC/MS Polar	3106	188.056	C00624	HMDB01138	12346280	13710908	2.41924e+07	2.46517e+07
14	pyroglutamine*	Amino Acid	Glutamate Metabolism	LC/MS Pos Early	1900	129.066			1.18234e+06	1.36806e+06	1.20167e+06	1662126
15	2-hydroxybutyrate/2-hydroxyisobutyrate	Amino Acid	Glutathione Metabolism	LC/MS Polar	1258	103.04			944974	1430031	698295	1267352
16	3'-dephospho-CoA-glutathione*	Amino Acid	Glutathione Metabolism	LC/MS Neg	1690	495.101			154808	96387.5	155340	76706.3
17	5-oxoproline	Amino Acid	Glutathione Metabolism	LC/MS Neg	738.5	128.035	C01879	HMDB00267	4.10667e+07	3.45702e+07	3.71752e+07	3.22497e+07
18	CoA-glutathione*	Amino Acid	Glutathione Metabolism	LC/MS Neg	1326	535.084	C00920		246386	184901	218225	260680
19	cysteine-glutathione disulfide	Amino Acid	Glutathione Metabolism	LC/MS Pos Early	2465	427.095		HMDB00656	2.5749e+07	28540020	2.48904e+07	1.70792e+07
20	cysteinylglycine	Amino Acid	Glutathione Metabolism	LC/MS Pos Early	2132	179.048	C01419	HMDB00078	8.00915e+06	5986770	8.60926e+06	6.64252e+06
21	glutathione, oxidized (GSSG)	Amino Acid	Glutathione Metabolism	LC/MS Pos Early	2667	613.159	C00127	HMDB03337	8.05705e+07	66085484	7.04111e+07	6.53809e+07
22	glutathione, reduced (GSH)	Amino Acid	Glutathione Metabolism	LC/MS Pos Early	2000	308.091	C00051	HMDB00125	449730208	313999136	3.93944e+08	438553792
23	ophthalmate	Amino Acid	Glutathione Metabolism	LC/MS Pos Early	2085	290.135		HMDB05765	2.60367e+07	1.85525e+07	3.57722e+07	1.42446e+07
24	S-(1,2-dicarboxyethyl)glutathione	Amino Acid	Glutathione Metabolism	LC/MS Pos Early	1802	424.102			619231	441024	594080	589067
25	2-methylserine	Amino Acid	Glycine, Serine and Threonine Metabolism	LC/MS Pos Early	1652	120.066	C02115		2.12674e+07	3.31408e+07	2.22005e+07	41471184
26	3-phosphoserine	Amino Acid	Glycine, Serine and Threonine Metabolism	LC/MS Pos Early	591	186.016	C01005	HMDB00272	838278	429656	804051	640334
27	betaine	Amino Acid	Glycine, Serine and Threonine Metabolism	LC/MS Pos Early	1064	118.086	C00719	HMDB00043	2.31007e+08	378261784	6.5093e+08	209566208
28	dimethylglycine	Amino Acid	Glycine, Serine and Threonine Metabolism	LC/MS Pos Early	1104	104.071	C01026	HMDB00092	1.5473e+06	1711575	1810589	1.53835e+06
29	glycine	Amino Acid	Glycine, Serine and Threonine Metabolism	LC/MS Pos Early	1375	76.0393	C00037	HMDB00123	2.60389e+08	221016560	2.92041e+08	1.72709e+08
30	homoserine	Amino Acid	Glycine, Serine and Threonine Metabolism	LC/MS Polar	2875.8	118.051	C00263	HMDB00719	6.64905e+06	7.84756e+06	6.79629e+06	10492469
31	homoserine lactone	Amino Acid	Glycine, Serine and Threonine Metabolism	LC/MS Pos Early	1980	102.055	C02926		30896728	25609326	3.21087e+07	3.04964e+07
32	N-acetylserine	Amino Acid	Glycine, Serine and Threonine Metabolism	LC/MS Polar	2000	146.046		HMDB02931	7.98381e+06	5261688	7011875	7423872
33	N-acetylthreonine	Amino Acid	Glycine, Serine and Threonine Metabolism	LC/MS Polar	1700	160.061		HMDB62557	2.96524e+06	3.80719e+06	3.04768e+06	3.26013e+06
34	phosphothreonine	Amino Acid	Glycine, Serine and Threonine Metabolism	LC/MS Pos Early	605	200.032	C12147		635054	612470	805425	706627
35	sarcosine	Amino Acid	Glycine, Serine and Threonine Metabolism	LC/MS Pos Early	1280	90.055	C00213	HMDB00271	34949810	2.42885e+07	3.48409e+07	24039517
36	serine	Amino Acid	Glycine, Serine and Threonine Metabolism	LC/MS Pos Early	1239	106.05	C00065	HMDB00187	1091995456	8.97464e+08	9.06973e+08	8.36464e+08
37	threonine	Amino Acid	Glycine, Serine and Threonine Metabolism	LC/MS Pos Early	1514	120.066	C00188	HMDB00167	1891769088	1639331712	2144510336	1791358336
38	4-guanidinobutanoate	Amino Acid	Guanidino and Acetamido Metabolism	LC/MS Pos Early	2320	146.092	C01035	HMDB03464	1.18063e+07	8.38954e+06	8.95686e+06	9256849
39	1-methylhistidine	Amino Acid	Histidine Metabolism	LC/MS Neg	1227	168.078	C01152	HMDB00001	432463	535665	699658	647466
40	3-methylhistidine	Amino Acid	Histidine Metabolism	LC/MS Neg	906.3	168.078	C01152	HMDB00479	1.35173e+06	1.62497e+06	1140612	1.80285e+06
41	4-imidazoleacetate	Amino Acid	Histidine Metabolism	LC/MS Pos Early	2055	127.05	C02835	HMDB02024	1.36817e+07	1.42877e+07	1.5582e+07	1.15629e+07
42	histamine	Amino Acid	Histidine Metabolism	LC/MS Pos Early	3035	112.087	C00388	HMDB00870	2.13018e+06	9700896	1.07768e+07	1.31275e+06
43	histidine	Amino Acid	Histidine Metabolism	LC/MS Neg	755.9	154.062	C00135	HMDB00177	238692576	2.2411e+08	2.16509e+08	2.66005e+08
44	histidine methyl ester	Amino Acid	Histidine Metabolism	LC/MS Pos Early	3080	170.092			3.46787e+06	2.04628e+06	2.96954e+06	2.16256e+06
45	imidazole lactate	Amino Acid	Histidine Metabolism	LC/MS Pos Early	2040	157.061	C05568	HMDB02320	9.30212e+06	1.2012e+07	7.72692e+06	1.58676e+07
46	N-acetylhistamine	Amino Acid	Histidine Metabolism	LC/MS Pos Early	2287	154.097	C05135	HMDB13253	4.64889e+06	10272738	15890918	2.36883e+06
47	N-acetylhistidine	Amino Acid	Histidine Metabolism	LC/MS Pos Early	2065	198.087	C02997	HMDB32055	2416757	2855689	1.87862e+06	2730205
48	trans-urocanate	Amino Acid	Histidine Metabolism	LC/MS Pos Early	2285	139.05	C00785	HMDB00301	1.09922e+06	985023	559472	1.87949e+06
49	2,3-dihydroxy-2-methylbutyrate	Amino Acid	Leucine, Isoleucine and Valine Metabolism	LC/MS Polar	1318	133.051		HMDB29576	9.26354e+06	8.72902e+06	5418926	9967811
50	3-hydroxyisobutyrate	Amino Acid	Leucine, Isoleucine and Valine Metabolism	LC/MS Polar	1619	103.04	C06001	HMDB00336	1.09843e+06	1.1305e+06	1.47252e+06	2.13476e+06
51	3-methyl-2-oxobutyrate	Amino Acid	Leucine, Isoleucine and Valine Metabolism	LC/MS Polar	911	115.04	C00141	HMDB00019	869183	595270	798275	749030
52	3-methyl-2-oxovalerate	Amino Acid	Leucine, Isoleucine and Valine Metabolism	LC/MS Neg	2064.2	129.056	C00671	HMDB03736	1.40296e+06	672901	1.07064e+06	1250539
53	3-methylglutaconate	Amino Acid	Leucine, Isoleucine and Valine Metabolism	LC/MS Polar	2700	99.0452		HMDB00522	232827	205294	241310	159731
54	4-methyl-2-oxopentanoate	Amino Acid	Leucine, Isoleucine and Valine Metabolism	LC/MS Neg	2170	129.056	C00233	HMDB00695	1446619	767373	1.00965e+06	1.19951e+06
55	alpha-hydroxyisocaproate	Amino Acid	Leucine, Isoleucine and Valine Metabolism	LC/MS Neg	1840	131.071	C03264	HMDB00746	783787	468831	491405	1.41662e+06
56	alpha-hydroxyisovalerate	Amino Acid	Leucine, Isoleucine and Valine Metabolism	LC/MS Polar	1052	117.056		HMDB00407	6686814	6.4635e+06	3.577e+06	5.99995e+06
57	beta-hydroxyisovalerate	Amino Acid	Leucine, Isoleucine and Valine Metabolism	LC/MS Polar	1149.8	117.056		HMDB00754	2.36875e+06	1.58721e+06	1.52525e+06	2.7864e+06
58	ethylmalonate	Amino Acid	Leucine, Isoleucine and Valine Metabolism	LC/MS Polar	2785	131.035		HMDB00622	583724	763815	905552	685842
59	isoleucine	Amino Acid	Leucine, Isoleucine and Valine Metabolism	LC/MS Pos Early	2800	132.102	C00407	HMDB00172	2.57164e+09	2.28923e+09	2.61584e+09	2.49406e+09
60	leucine	Amino Acid	Leucine, Isoleucine and Valine Metabolism	LC/MS Pos Early	2864	132.102			2998543872	2.09961e+09	3.06887e+09	2.33382e+09
61	methylsuccinate	Amino Acid	Leucine, Isoleucine and Valine Metabolism	LC/MS Polar	2800	131.035		HMDB01844	1238896	1.52548e+06	1.82954e+06	1.31267e+06
62	N-acetylleucine	Amino Acid	Leucine, Isoleucine and Valine Metabolism	LC/MS Neg	2400	172.098	C02710	HMDB11756	708863	495598	541182	584545
63	N-acetylvaline	Amino Acid	Leucine, Isoleucine and Valine Metabolism	LC/MS Neg	1704	158.082		HMDB11757	823126	813305	700419	692241
64	valine	Amino Acid	Leucine, Isoleucine and Valine Metabolism	LC/MS Pos Early	2479	118.086	C00183	HMDB00883	4.20971e+09	3699861760	4.93693e+09	3.70912e+09
65	2-aminoadipate	Amino Acid	Lysine Metabolism	LC/MS Polar	3500	160.061	C00956	HMDB00510	9.33108e+06	3.34919e+06	9.77003e+06	4600714
66	5-hydroxylysine	Amino Acid	Lysine Metabolism	LC/MS Pos Early	2790	163.108	C16741	HMDB00450	5733095	7.79144e+06	8.31498e+06	7.40464e+06
67	6-oxopiperidine-2-carboxylate	Amino Acid	Lysine Metabolism	LC/MS Neg	965	142.051		HMDB61705	5.96768e+06	2198574	5.86678e+06	2.00245e+06
68	fructosyllysine	Amino Acid	Lysine Metabolism	LC/MS Pos Early	2784	309.166			1.01385e+08	69199580	3.79852e+07	2.91196e+07
69	lysine	Amino Acid	Lysine Metabolism	LC/MS Pos Early	2850	147.113	C00047	HMDB00182	1404761472	1.38822e+09	1683242624	1.29647e+09
70	N,N,N-trimethyl-5-aminovalerate	Amino Acid	Lysine Metabolism	LC/MS Pos Early	2186	160.133			4.59737e+07	55427204	4.60061e+07	4.53544e+07
71	N,N-dimethyl-5-aminovalerate	Amino Acid	Lysine Metabolism	LC/MS Pos Early	2290	146.118			4.14015e+06	8.24123e+06	6.12383e+06	5.87682e+06
72	N-acetyl-cadaverine	Amino Acid	Lysine Metabolism	LC/MS Pos Early	2385	145.133		HMDB02284	17252268	1.40555e+07	3.47796e+06	1.49736e+07
73	N2-acetyllysine	Amino Acid	Lysine Metabolism	LC/MS Polar	3372.6	187.109	C12989	HMDB00446	219024	293519	347103	270472
74	N6,N6,N6-trimethyllysine	Amino Acid	Lysine Metabolism	LC/MS Pos Early	2825	189.16	C03793	HMDB01325	1.77246e+09	1.68804e+09	1.67204e+09	1.59849e+09
75	N6,N6-dimethyllysine	Amino Acid	Lysine Metabolism	LC/MS Pos Early	2831	175.144	C05545	HMDB13287	6.91261e+08	598618752	6.75742e+08	5.73711e+08
76	N6-acetyllysine	Amino Acid	Lysine Metabolism	LC/MS Polar	2612.6	187.109	C02727	HMDB00206	981695	799455	1.23131e+06	752799
77	N6-carboxyethyllysine	Amino Acid	Lysine Metabolism	LC/MS Pos Early	2695	219.134			1.56597e+07	15369746	15966190	12101774
78	N6-formyllysine	Amino Acid	Lysine Metabolism	LC/MS Pos Early	1992	175.108			1.38727e+06	1.36703e+06	1160931	1592366
79	N6-methyllysine	Amino Acid	Lysine Metabolism	LC/MS Pos Early	2831	161.129	C02728	HMDB02038	92043128	96171424	100709848	1.01735e+08
80	pipecolate	Amino Acid	Lysine Metabolism	LC/MS Pos Early	2200	130.086	C00408	HMDB00070	1.88875e+08	2.03174e+08	1.57204e+08	1.09099e+08
81	saccharopine	Amino Acid	Lysine Metabolism	LC/MS Pos Early	2530	277.139	C00449	HMDB00279	4.29718e+06	9.62671e+06	24780027	1.06778e+07
82	3-sulfo-L-alanine	Amino Acid	Methionine, Cysteine, SAM and Taurine Metabolism	LC/MS Polar	2890	167.997	C00506	HMDB02757	856439	1259032	924489	1.18271e+06
83	cyano-alanine	Amino Acid	Methionine, Cysteine, SAM and Taurine Metabolism	LC/MS Polar	1516	113.036	C02512		1.50322e+06	1424153	781308	621381
84	cystathionine	Amino Acid	Methionine, Cysteine, SAM and Taurine Metabolism	LC/MS Pos Early	2270	223.075	C02291	HMDB00099	2.01662e+07	1.48822e+07	1.94675e+07	16485433
85	cysteine	Amino Acid	Methionine, Cysteine, SAM and Taurine Metabolism	LC/MS Pos Early	1475	122.027	C00097	HMDB00574	5.72642e+07	6.21766e+07	5.24225e+07	47087872
86	lanthionine	Amino Acid	Methionine, Cysteine, SAM and Taurine Metabolism	LC/MS Pos Early	1730	209.059			3.77983e+06	4.92996e+06	4.36676e+06	3792079
87	methionine	Amino Acid	Methionine, Cysteine, SAM and Taurine Metabolism	LC/MS Pos Early	2526	150.058	C00073	HMDB00696	3.39495e+08	3.0019e+08	2.53681e+08	2.6882e+08
88	methionine sulfoxide	Amino Acid	Methionine, Cysteine, SAM and Taurine Metabolism	LC/MS Pos Early	1272	166.053	C02989	HMDB02005	2.86071e+07	2.42792e+07	1.85778e+07	6.15915e+07
89	N-acetylmethionine	Amino Acid	Methionine, Cysteine, SAM and Taurine Metabolism	LC/MS Neg	1787	190.054	C02712	HMDB11745	3.72474e+06	2.0196e+06	3.59291e+06	3.28312e+06
90	S-adenosylhomocysteine (SAH)	Amino Acid	Methionine, Cysteine, SAM and Taurine Metabolism	LC/MS Neg	1832.4	383.114	C00021	HMDB00939	3.51428e+06	2.27714e+06	2.35072e+06	2.40152e+06
91	S-adenosylmethionine (SAM)	Amino Acid	Methionine, Cysteine, SAM and Taurine Metabolism	LC/MS Pos Early	3002	399.144	C00019	HMDB01185	8.13939e+07	88076004	1.30427e+08	1.11057e+08
92	S-methylcysteine	Amino Acid	Methionine, Cysteine, SAM and Taurine Metabolism	LC/MS Pos Early	1955	119.016		HMDB02108	1.0565e+06	924122	1.02393e+06	913502
93	S-methylcysteine sulfoxide	Amino Acid	Methionine, Cysteine, SAM and Taurine Metabolism	LC/MS Pos Early	900	152.038		HMDB29432	425254	380852	540513	536381
94	S-methylmethionine	Amino Acid	Methionine, Cysteine, SAM and Taurine Metabolism	LC/MS Pos Early	2555	164.074	C05319	HMDB38670	1103466400	917838880	925842592	1.01863e+09
95	N-acetylphenylalanine	Amino Acid	Phenylalanine Metabolism	LC/MS Neg	2597	206.082	C03519	HMDB00512	1043386	811568	684811	936851
96	phenylacetate	Amino Acid	Phenylalanine Metabolism	LC/MS Neg	2150	91.0554	C07086	HMDB00209	367360	240617	177769	159801
97	phenylalanine	Amino Acid	Phenylalanine Metabolism	LC/MS Pos Early	2878	166.086	C00079	HMDB00159	1.66822e+09	1.47214e+09	1.78947e+09	1.7099e+09
98	phenyllactate (PLA)	Amino Acid	Phenylalanine Metabolism	LC/MS Neg	2208	165.056	C05607	HMDB00779	814258	1.82659e+06	681950	674940
99	phenylpyruvate	Amino Acid	Phenylalanine Metabolism	LC/MS Neg	2515	163.04	C00166	HMDB00205	6.07788e+06	9.74375e+06	3.85697e+06	3864486
100	(N(1) + N(8))-acetylspermidine	Amino Acid	Polyamine Metabolism	LC/MS Pos Early	3080	188.176			7.90298e+07	21797934	7.787e+07	42350436
101	5-methylthioadenosine (MTA)	Amino Acid	Polyamine Metabolism	LC/MS Pos Early	2752	298.097	C00170	HMDB01173	68794700	8.76335e+07	114646464	1.14122e+08
102	acetylagmatine	Amino Acid	Polyamine Metabolism	LC/MS Pos Early	2514	173.14	C02131		1.73109e+07	8.68237e+06	1.10083e+07	7.23565e+06
103	agmatine	Amino Acid	Polyamine Metabolism	LC/MS Pos Early	3057	131.129	C00179	HMDB01432	6.27918e+07	21269622	3.69814e+07	14318638
104	isoputreanine	Amino Acid	Polyamine Metabolism	LC/MS Pos Early	3043	161.129			2.36906e+08	1.84944e+08	2.75485e+08	2.30105e+08
105	N-acetyl-isoputreanine	Amino Acid	Polyamine Metabolism	LC/MS Pos Early	2305	203.139			4.55213e+07	2.47434e+07	49171752	31077438
106	N-acetylputrescine	Amino Acid	Polyamine Metabolism	LC/MS Pos Early	2230	131.118	C02714	HMDB02064	327405664	4.51664e+07	3.96513e+08	1.62144e+08
107	N-carbamoylputrescine	Amino Acid	Polyamine Metabolism	LC/MS Pos Early	2015	132.113	C00436	HMDB33458	1.14438e+06	2.30372e+06	2.57167e+06	1.33265e+06
108	putrescine	Amino Acid	Polyamine Metabolism	LC/MS Pos Early	3027	89.1073	C00134	HMDB01414	652951744	5.99493e+08	5.52516e+08	5.59784e+08
109	spermidine	Amino Acid	Polyamine Metabolism	LC/MS Pos Early	3355	146.165	C00315	HMDB01257	3.00946e+08	2.21539e+08	2.43999e+08	222004608
110	spermine	Amino Acid	Polyamine Metabolism	LC/MS Pos Early	3350	203.223	C00750	HMDB01256	2593176	1.52593e+06	2.77361e+06	1897878
111	anthranilate	Amino Acid	Tryptophan Metabolism	LC/MS Pos Early	2606	120.044	C00108	HMDB01123	8.55137e+06	8554232	3.75961e+06	6.08801e+06
112	kynurenate	Amino Acid	Tryptophan Metabolism	LC/MS Neg	2224	188.035	C01717	HMDB00715	13432493	1.55297e+07	6.3022e+06	1.17984e+07
113	kynurenine	Amino Acid	Tryptophan Metabolism	LC/MS Pos Early	2739	209.092	C00328	HMDB00684	8.53822e+07	80910695	3.05849e+07	37647184
114	N-acetyltryptophan	Amino Acid	Tryptophan Metabolism	LC/MS Neg	2630	245.093	C03137	HMDB13713	215931	175979	179510	202079
115	oxindolylalanine	Amino Acid	Tryptophan Metabolism	LC/MS Pos Early	2756	221.092			1.33851e+08	2.53988e+08	1.5017e+08	1.02718e+08
116	tryptophan	Amino Acid	Tryptophan Metabolism	LC/MS Pos Early	2986	205.097	C00078	HMDB00929	3558838016	3486638592	3.39596e+09	3346607360
117	xanthurenate	Amino Acid	Tryptophan Metabolism	LC/MS Neg	1476	204.03	C02470	HMDB00881	528990	445283	245879	314800
118	1-carboxyethyltyrosine	Amino Acid	Tyrosine Metabolism	LC/MS Neg	1846	252.088			196630	157171	108214	194667
119	3-(4-hydroxyphenyl)lactate (HPLA)	Amino Acid	Tyrosine Metabolism	LC/MS Polar	1390.6	181.051	C03672	HMDB00755	672194	932877	376770	4834222
120	3-methoxytyrosine	Amino Acid	Tyrosine Metabolism	LC/MS Pos Early	2555	212.092		HMDB01434	4.1015e+06	5.52551e+06	3.69579e+06	5581209
121	4-hydroxyphenylpyruvate	Amino Acid	Tyrosine Metabolism	LC/MS Neg	1690	179.035	C01179	HMDB00707	2224293	1991260	1364673	1.42093e+06
122	dihydroxyphenylalanine (L-DOPA)	Amino Acid	Tyrosine Metabolism	LC/MS Pos Early	2215	198.076	C00355	HMDB00181	5.84163e+07	1.72286e+08	1.10129e+08	5.47798e+07
123	dopamine	Amino Acid	Tyrosine Metabolism	LC/MS Pos Early	2385	154.086	C03758	HMDB00073	19785830	30978658	4.69373e+07	7.94507e+07
124	N-acetyltyrosine	Amino Acid	Tyrosine Metabolism	LC/MS Neg	1680	222.077		HMDB00866	707715	703387	572142	777648
125	N-formylphenylalanine	Amino Acid	Tyrosine Metabolism	LC/MS Neg	2360	192.067			463352	227738	279463	342522
126	O-methyltyrosine	Amino Acid	Tyrosine Metabolism	LC/MS Pos Early	2790	196.097			3.91268e+06	2116097	2923869	2.43325e+06
127	o-Tyrosine	Amino Acid	Tyrosine Metabolism	LC/MS Pos Early	2772	182.081		HMDB06050	2.51239e+06	2.01522e+06	1.7692e+06	1.98829e+06
128	tyramine	Amino Acid	Tyrosine Metabolism	LC/MS Pos Early	2540	138.091	C00483	HMDB00306	654511	1.02373e+06	686822	949450
129	tyrosine	Amino Acid	Tyrosine Metabolism	LC/MS Pos Early	2430	182.081	C00082	HMDB00158	1819165440	1.70043e+09	2016249600	2.18698e+09
130	2-oxoarginine*	Amino Acid	Urea cycle; Arginine and Proline Metabolism	LC/MS Pos Early	1760	174.087	C03771	HMDB04225	1.53594e+06	1243701	1.35356e+06	1253388
131	3-amino-2-piperidone	Amino Acid	Urea cycle; Arginine and Proline Metabolism	LC/MS Pos Early	2065	115.087		HMDB00323	834927	977302	1.50914e+06	1.06722e+06
132	3-hydroxyproline	Amino Acid	Urea cycle; Arginine and Proline Metabolism	LC/MS Pos Early	1243	132.065	C05147	HMDB02113	14032928	1.28729e+07	1.33387e+07	1.32944e+07
133	argininate*	Amino Acid	Urea cycle; Arginine and Proline Metabolism	LC/MS Pos Early	2150	176.103		HMDB03148	33250432	3.90832e+07	3.64244e+07	42326804
134	arginine	Amino Acid	Urea cycle; Arginine and Proline Metabolism	LC/MS Pos Early	2825	175.119	C00062	HMDB00517	2931742464	2.82101e+09	2.76849e+09	2.43301e+09
135	citrulline	Amino Acid	Urea cycle; Arginine and Proline Metabolism	LC/MS Pos Early	1520	176.103	C00327	HMDB00904	1.57047e+07	2.03118e+07	16209713	2.10789e+07
136	dimethylarginine (ADMA + SDMA)	Amino Acid	Urea cycle; Arginine and Proline Metabolism	LC/MS Pos Early	2850	203.15	C03626	HMDB01539	411505312	376214624	4.93922e+08	4.83052e+08
137	N,N,N-trimethyl-alanylproline betaine (TMAP)	Amino Acid	Urea cycle; Arginine and Proline Metabolism	LC/MS Pos Early	2470	229.155			2.59719e+08	1.84165e+08	2.7539e+08	2.17761e+08
138	N-acetylarginine	Amino Acid	Urea cycle; Arginine and Proline Metabolism	LC/MS Pos Early	2245	217.13	C02562	HMDB04620	1.75294e+06	1.72144e+06	2008914	1684158
139	N-acetylproline	Amino Acid	Urea cycle; Arginine and Proline Metabolism	LC/MS Pos Early	1695	158.081			2.85404e+07	3.71907e+07	42026872	3.0741e+07
140	N-delta-acetylornithine	Amino Acid	Urea cycle; Arginine and Proline Metabolism	LC/MS Pos Early	1877	175.108			1.26981e+06	2874651	2.58491e+06	2.05842e+06
141	N-methylproline	Amino Acid	Urea cycle; Arginine and Proline Metabolism	LC/MS Pos Early	1335	130.086			7184011	7.89665e+06	1.41798e+07	4.94699e+06
142	N-monomethylarginine	Amino Acid	Urea cycle; Arginine and Proline Metabolism	LC/MS Pos Early	2845	189.135	C03884	HMDB29416	55357016	6.10431e+07	80895636	6.90523e+07
143	ornithine	Amino Acid	Urea cycle; Arginine and Proline Metabolism	LC/MS Pos Early	2800	133.097	C00077	HMDB03374	3.62433e+08	3.56127e+08	354647752	1.71128e+08
144	prolylhydroxyproline	Amino Acid	Urea cycle; Arginine and Proline Metabolism	LC/MS Pos Early	2128	229.118		HMDB06695	2.4512e+06	1593200	5.42529e+06	2.18787e+06
145	proline	Amino Acid	Urea cycle; Arginine and Proline Metabolism	LC/MS Pos Early	1603	116.071	C00148	HMDB00162	8.3936e+09	4.54073e+09	1.22228e+10	4096499200
146	hydroxyproline	Amino Acid	Urea cycle; Arginine and Proline Metabolism	LC/MS Pos Early	1064	132.065	C01157	HMDB00725	4.23722e+08	3.39339e+08	4.28049e+08	440881536
147	N6-carboxymethyllysine	Carbohydrate	Advanced Glycation End-product	LC/MS Pos Early	2500	205.118			1.47732e+07	1.13869e+07	1.01624e+07	1.1085e+07
148	erythronate*	Carbohydrate	Aminosugar Metabolism	LC/MS Polar	2186	135.03		HMDB00613	100451920	88901728	1.17449e+08	102453544
149	glucosamine-6-phosphate	Carbohydrate	Aminosugar Metabolism	LC/MS Polar	4521.5	258.038	C00352	HMDB01254	6.23087e+06	6232242	5.37395e+06	9714777
150	glucuronate	Carbohydrate	Aminosugar Metabolism	LC/MS Polar	3233.3	193.035	C00191	HMDB00127	2.50034e+06	3483971	2.97357e+06	2499780
151	N-acetyl-glucosamine 1-phosphate	Carbohydrate	Aminosugar Metabolism	LC/MS Polar	4052	300.049	C04256	HMDB01367	341487	503005	432470	343187
152	N-acetylglucosamine 6-phosphate	Carbohydrate	Aminosugar Metabolism	LC/MS Polar	4114	300.049	C00357	HMDB02817	1.9379e+06	1.95885e+06	2131649	1.96551e+06
153	N-acetylglucosamine/N-acetylgalactosamine	Carbohydrate	Aminosugar Metabolism	LC/MS Pos Early	715	222.097			3689656	4.12316e+06	3886237	4.50631e+06
154	N-acetylglucosaminylasparagine	Carbohydrate	Aminosugar Metabolism	LC/MS Pos Early	1212	336.14	C04540	HMDB00489	1.9662e+06	1.8771e+06	2311973	2.24731e+06
155	sucrose	Carbohydrate	Disaccharides and Oligosaccharides	LC/MS Polar	3092	387.114	C00089	HMDB00258	8.21609e+07	4.946e+07	73415792	7.73323e+07
156	fructose	Carbohydrate	Fructose, Mannose and Galactose Metabolism	LC/MS Polar	2065	225.062	C00095	HMDB00660	197612400	5.82822e+07	221423868	72517376
157	galactonate	Carbohydrate	Fructose, Mannose and Galactose Metabolism	LC/MS Polar	3085	195.051	C00880	HMDB00565	4.65302e+07	3.16654e+07	24616768	2.51104e+07
158	galactose 1-phosphate	Carbohydrate	Fructose, Mannose and Galactose Metabolism	LC/MS Polar	4552	259.022	C00446	HMDB00645	1.48925e+06	1.58713e+06	1.14145e+06	1.65651e+06
159	mannitol/sorbitol	Carbohydrate	Fructose, Mannose and Galactose Metabolism	LC/MS Polar	2320	181.072	C00794	HMDB00247	3232900096	6.26126e+08	2377393420	1.11761e+09
160	mannose	Carbohydrate	Fructose, Mannose and Galactose Metabolism	LC/MS Polar	2200	225.062	C00159	HMDB00169	12697039	9.80156e+06	1.70566e+07	6.76299e+06
161	mannose 6-phosphate	Carbohydrate	Fructose, Mannose and Galactose Metabolism	LC/MS Polar	4510	259.022	C00275	HMDB01078	1.76636e+06	1.98769e+06	1.3679e+06	2257702
162	maltose	Carbohydrate	Glycogen Metabolism	LC/MS Polar	3329.4	387.114	C00208	HMDB00163	472041728	550309728	4.40484e+08	413135424
163	maltotetraose	Carbohydrate	Glycogen Metabolism	LC/MS Polar	5000	711.22	C02052	HMDB01296	2.16349e+07	20399549	2.61309e+07	2.71001e+07
164	maltotriose	Carbohydrate	Glycogen Metabolism	LC/MS Polar	4286.4	549.167	C01835	HMDB01262	1.74191e+08	1.88846e+08	1.83004e+08	1.64142e+08
165	3-phosphoglycerate	Carbohydrate	Glycolysis, Gluconeogenesis, and Pyruvate Metabolism	LC/MS Neg	583	184.986	C00597	HMDB00807	1.04883e+07	9624013	9349275	8762708
166	dihydroxyacetone phosphate (DHAP)	Carbohydrate	Glycolysis, Gluconeogenesis, and Pyruvate Metabolism	LC/MS Pos Early	539	171.005	C00111	HMDB01473	5.72695e+06	4547080	4.39195e+06	8676095
167	Isobar: hexose diphosphates	Carbohydrate	Glycolysis, Gluconeogenesis, and Pyruvate Metabolism	LC/MS Neg	551	338.989			1272136	1037169	736106	2177101
168	glucose	Carbohydrate	Glycolysis, Gluconeogenesis, and Pyruvate Metabolism	LC/MS Polar	2342	225.062	C00031	HMDB00122	5.43912e+08	469252032	473416784	2.87166e+08
169	glucose 6-phosphate	Carbohydrate	Glycolysis, Gluconeogenesis, and Pyruvate Metabolism	LC/MS Polar	4537	259.022	C00668	HMDB01401	5033032	5.352e+06	4.33218e+06	7.66639e+06
170	glycerate	Carbohydrate	Glycolysis, Gluconeogenesis, and Pyruvate Metabolism	LC/MS Polar	2070.4	105.019	C00258	HMDB00139	1.98992e+08	1.65929e+08	167929840	1.97095e+08
171	lactate	Carbohydrate	Glycolysis, Gluconeogenesis, and Pyruvate Metabolism	LC/MS Polar	1469	89.0244	C00186	HMDB00190	4.6008e+07	47304326	2.70925e+07	7.28327e+07
172	pyruvate	Carbohydrate	Glycolysis, Gluconeogenesis, and Pyruvate Metabolism	LC/MS Polar	2650	175.025	C00022	HMDB00243	4022337	3.86515e+06	2916978	4.35713e+06
173	UDP-galactose	Carbohydrate	Nucleotide Sugar	LC/MS Polar	4000	565.048	C00052	HMDB00302	1.32542e+06	1352443	1796052	1.54024e+06
174	UDP-glucose	Carbohydrate	Nucleotide Sugar	LC/MS Polar	3950	565.048	C00029	HMDB00286	2.76087e+06	3.76169e+06	5.0476e+06	3391539
175	UDP-glucuronate	Carbohydrate	Nucleotide Sugar	LC/MS Polar	4355	579.027	C00167	HMDB00935	1195994	1.40334e+06	1.12154e+06	1.36934e+06
176	UDP-N-acetylglucosamine/galactosamine	Carbohydrate	Nucleotide Sugar	LC/MS Polar	3665	606.074			34904674	3.14759e+07	33497820	38167656
177	arabinose	Carbohydrate	Pentose Metabolism	LC/MS Polar	1804.5	195.051	C00216	HMDB00646	1045026	880631	1.48198e+06	714554
178	arabitol/xylitol	Carbohydrate	Pentose Metabolism	LC/MS Polar	1932.4	151.061			7.20215e+07	4.05212e+07	7.81391e+07	3.07858e+07
179	arabonate/xylonate	Carbohydrate	Pentose Metabolism	LC/MS Polar	2700	165.041			55542276	3.82503e+07	3.91308e+07	4.63507e+07
180	ribitol	Carbohydrate	Pentose Metabolism	LC/MS Polar	1789.6	151.061	C00474	HMDB00508	1.23702e+07	5518818	10170902	5.44926e+06
181	ribose	Carbohydrate	Pentose Metabolism	LC/MS Polar	1508.2	195.051	C00121	HMDB00283	873759	1446128	1.30746e+06	476019
182	ribulonate/xylulonate/lyxonate*	Carbohydrate	Pentose Metabolism	LC/MS Polar	2350	165.041			144390072	1.27339e+08	8.97076e+07	1.3654e+08
183	ribulose/xylulose	Carbohydrate	Pentose Metabolism	LC/MS Polar	1400	195.051			1.72691e+06	1956564	1.54851e+06	1.10018e+06
184	sedoheptulose	Carbohydrate	Pentose Metabolism	LC/MS Polar	2255	209.067		HMDB03219	41567152	2.81249e+07	74889098	3.21499e+07
185	xylose	Carbohydrate	Pentose Metabolism	LC/MS Polar	1727	195.051	C00181	HMDB00098	1.41462e+06	924488	1.05015e+06	653139
186	sedoheptulose-7-phosphate	Carbohydrate	Pentose Phosphate Pathway	LC/MS Polar	4364	289.033	C05382	HMDB01068	1874599	2.34249e+06	1597171	1848813
187	2-O-methylascorbic acid	Cofactors and Vitamins	Ascorbate and Aldarate Metabolism	LC/MS Polar	1512	189.041			4841669	5.25336e+06	9.43924e+06	3.49288e+06
188	ascorbate (Vitamin C)	Cofactors and Vitamins	Ascorbate and Aldarate Metabolism	LC/MS Pos Early	770	177.039	C00072	HMDB00044	7.25613e+07	3.79687e+07	1.09789e+08	1.2398e+08
189	dehydroascorbate	Cofactors and Vitamins	Ascorbate and Aldarate Metabolism	LC/MS Neg	739.6	173.009	C05422	HMDB01264	159875792	1.60465e+08	174190864	1.62001e+08
190	gulonate*	Cofactors and Vitamins	Ascorbate and Aldarate Metabolism	LC/MS Polar	2750	195.051	C00257	HMDB03290	4.73743e+07	40313614	4.2813e+07	4.727e+07
191	oxalate (ethanedioate)	Cofactors and Vitamins	Ascorbate and Aldarate Metabolism	LC/MS Neg	603	88.988	C00209	HMDB02329	1.50986e+07	14680796	1.29605e+07	13700324
192	threonate	Cofactors and Vitamins	Ascorbate and Aldarate Metabolism	LC/MS Polar	2384	135.03	C01620	HMDB00943	1.00263e+09	7.12726e+08	1023414592	1.0452e+09
193	biotin	Cofactors and Vitamins	Biotin Metabolism	LC/MS Pos Early	2253	245.095	C00120	HMDB00030	1.53318e+06	1.20933e+06	576361	833666
194	5-aminolevulinate	Cofactors and Vitamins	Hemoglobin and Porphyrin Metabolism	LC/MS Pos Early	2049	132.065	C00430	HMDB01149	2869085	3.40374e+06	5.11273e+06	3.2953e+06
195	adenosine 5'-diphosphoribose (ADP-ribose)	Cofactors and Vitamins	Nicotinate and Nicotinamide Metabolism	LC/MS Polar	3640	558.064	C00301	HMDB01178	333758	241067	295446	334796
196	nicotinamide	Cofactors and Vitamins	Nicotinate and Nicotinamide Metabolism	LC/MS Pos Early	1942	123.055	C00153	HMDB01406	8901627	8.09017e+06	7.0781e+06	7.40748e+06
197	NAD+	Cofactors and Vitamins	Nicotinate and Nicotinamide Metabolism	LC/MS Neg	1434	662.102	C00003	HMDB00902	2.97792e+07	2.25897e+07	2.79095e+07	2.80217e+07
198	NADH	Cofactors and Vitamins	Nicotinate and Nicotinamide Metabolism	LC/MS Neg	1540	664.117	C00004	HMDB01487	1017227	884492	894771	2.27346e+06
199	nicotinamide ribonucleotide (NMN)	Cofactors and Vitamins	Nicotinate and Nicotinamide Metabolism	LC/MS Pos Early	766	335.064	C00455	HMDB00229	23688456	3.82411e+07	22833122	1.50505e+07
200	nicotinamide riboside	Cofactors and Vitamins	Nicotinate and Nicotinamide Metabolism	LC/MS Pos Early	2040	255.098	C03150	HMDB00855	7.15231e+07	1.05397e+08	120658896	8.40566e+07
201	nicotinate	Cofactors and Vitamins	Nicotinate and Nicotinamide Metabolism	LC/MS Pos Early	1673	124.039	C00253	HMDB01488	223097872	309873520	1.92161e+08	2.17191e+08
202	nicotinate ribonucleoside	Cofactors and Vitamins	Nicotinate and Nicotinamide Metabolism	LC/MS Pos Early	1536	256.082	C05841	HMDB06809	2.7037e+07	3.31091e+07	4.31448e+07	2.33797e+07
203	nicotinic acid mononucleotide (NaMN)	Cofactors and Vitamins	Nicotinate and Nicotinamide Metabolism	LC/MS Pos Early	648	336.048	C01185	HMDB01132	263087	368380	271646	279781
204	trigonelline (N'-methylnicotinate)	Cofactors and Vitamins	Nicotinate and Nicotinamide Metabolism	LC/MS Pos Early	1388	138.055	C01004	HMDB00875	2.95266e+09	2.80408e+09	2.5939e+09	2716549632
205	pantetheine	Cofactors and Vitamins	Pantothenate and CoA Metabolism	LC/MS Pos Early	2056	279.137	C00831		4.65367e+06	3.59344e+06	3.38244e+06	2.59962e+06
206	pantoate	Cofactors and Vitamins	Pantothenate and CoA Metabolism	LC/MS Neg	1143	147.066	C00522		525486	660847	811915	1.1077e+06
207	pantothenate (Vitamin B5)	Cofactors and Vitamins	Pantothenate and CoA Metabolism	LC/MS Pos Early	1667	220.118	C00864	HMDB00210	206884144	2.21761e+08	1.99509e+08	2.2441e+08
208	phosphopantetheine	Cofactors and Vitamins	Pantothenate and CoA Metabolism	LC/MS Neg	1597	357.089	C01134	HMDB01416	1484650	1.22029e+06	1.25023e+06	1.79526e+06
209	pterin	Cofactors and Vitamins	Pterin Metabolism	LC/MS Pos Early	1805	164.057	C00715	HMDB00802	830401	1.36845e+06	1.12451e+06	1.29884e+06
210	FAD	Cofactors and Vitamins	Riboflavin Metabolism	LC/MS Neg	2425	784.15	C00016	HMDB01248	875527	450028	554887	665229
211	FMN	Cofactors and Vitamins	Riboflavin Metabolism	LC/MS Neg	2390	455.097	C00061	HMDB01520	1.35066e+06	916383	1.02049e+06	1174725
212	riboflavin (Vitamin B2)	Cofactors and Vitamins	Riboflavin Metabolism	LC/MS Pos Early	2292	377.146	C00255	HMDB00244	1.2023e+07	1.05636e+07	1.08898e+07	9.65078e+06
213	biopterin	Cofactors and Vitamins	Tetrahydrobiopterin Metabolism	LC/MS Neg	1398	236.079	C06313	HMDB00468	518328	632036	732395	797382
214	dihydrobiopterin	Cofactors and Vitamins	Tetrahydrobiopterin Metabolism	LC/MS Pos Early	1930	240.109	C00268	HMDB00038	1929701	2.04302e+06	2.89829e+06	2.44647e+06
215	thiamin (Vitamin B1)	Cofactors and Vitamins	Thiamine Metabolism	LC/MS Pos Early	3050	265.112	C00378	HMDB00235	4.72255e+06	5079712	6.73885e+06	1780439
216	thiamin diphosphate	Cofactors and Vitamins	Thiamine Metabolism	LC/MS Neg	1195.1	423.03	C00068	HMDB01372	1125041	997532	1.14202e+06	738327
217	thiamin monophosphate	Cofactors and Vitamins	Thiamine Metabolism	LC/MS Pos Early	2378	345.078	C01081	HMDB02666	2.82958e+06	2608317	2.487e+06	1398425
218	alpha-CEHC sulfate	Cofactors and Vitamins	Tocopherol Metabolism	LC/MS Neg	3090	357.101			14731103	10734922	16696753	1.62652e+07
219	alpha-tocopherol	Cofactors and Vitamins	Tocopherol Metabolism	LC/MS Pos Late	2522	430.378	C02477	HMDB01893	9.53081e+07	4.35025e+07	26320596	37866230
220	delta-tocopherol	Cofactors and Vitamins	Tocopherol Metabolism	LC/MS Pos Late	2259	402.349	C14151	HMDB02902	1133796	2.21553e+06	1.58483e+06	1.90523e+06
221	gamma-tocopherol/beta-tocopherol	Cofactors and Vitamins	Tocopherol Metabolism	LC/MS Pos Late	2384	416.364			5.0741e+07	65484340	2.29776e+07	7.25697e+07
222	pyridoxal	Cofactors and Vitamins	Vitamin B6 Metabolism	LC/MS Pos Early	2343	168.065	C00250	HMDB01545	1.69437e+07	14556851	1.01642e+07	11426624
223	pyridoxamine	Cofactors and Vitamins	Vitamin B6 Metabolism	LC/MS Pos Early	2975	169.097	C00534	HMDB01431	5.28134e+07	59329940	3.89246e+07	3.38274e+07
224	pyridoxamine phosphate	Cofactors and Vitamins	Vitamin B6 Metabolism	LC/MS Pos Early	1932	249.064	C00647	HMDB01555	7286131	6.04577e+06	4.45433e+06	5.25592e+06
225	pyridoxate	Cofactors and Vitamins	Vitamin B6 Metabolism	LC/MS Neg	2185	182.046	C00847	HMDB00017	2.06936e+07	1.27128e+07	15658591	18989646
226	phosphate	Energy	Oxidative Phosphorylation	LC/MS Pos Early	576	98.9842	C00009	HMDB01429	627012608	6.79411e+08	5.99779e+08	601003328
227	2-methylcitrate/homocitrate	Energy	TCA Cycle	LC/MS Neg	575	205.035			4.76983e+06	5.93003e+06	2.95787e+06	3.60553e+06
228	alpha-ketoglutarate	Energy	TCA Cycle	LC/MS Polar	2700	145.014	C00026	HMDB00208	7.00627e+08	478634352	1.78009e+08	238134264
229	citraconate/glutaconate	Energy	TCA Cycle	LC/MS Polar	2600	129.019			2.28458e+06	2.88096e+06	1.72983e+06	2469498
230	citrate	Energy	TCA Cycle	LC/MS Neg	582	191.02	C00158	HMDB00094	4.95609e+09	3.73407e+09	4420300800	4137354752
231	fumarate	Energy	TCA Cycle	LC/MS Polar	3084	115.004	C00122	HMDB00134	8.91829e+07	90019672	1.01365e+08	9.24442e+07
232	isocitrate	Energy	TCA Cycle	LC/MS Polar	4400	191.02	C00311	HMDB00193	3.10391e+07	5.61455e+07	2.66501e+07	40907266
233	malate	Energy	TCA Cycle	LC/MS Neg	615.6	133.014	C00149	HMDB00156	7.66405e+08	8.27182e+08	1.00647e+09	9.12991e+08
234	succinate	Energy	TCA Cycle	LC/MS Polar	3149	117.019	C00042	HMDB00254	486898176	4.89325e+08	4.31177e+08	4.44556e+08
235	carnitine	Lipid	Carnitine Metabolism	LC/MS Pos Early	1978	162.113	C00318	HMDB00062	34747762	53586168	1.79951e+07	41999532
236	deoxycarnitine	Lipid	Carnitine Metabolism	LC/MS Pos Early	2052	146.118	C01181	HMDB01161	3.16661e+07	4.45566e+07	2.81993e+07	6.23783e+07
237	arachidoyl-tetradecasphingadienine-phosphoethanolamine (d14:2/20:0)*	Lipid	Ceramide PEs	LC/MS Pos Late	2055	659.512			3.80222e+06	4.77362e+06	5024756	4502158
238	arachidoyl-tetradecasphingosine-phosphoethanolamine (d14:1/20:0)*	Lipid	Ceramide PEs	LC/MS Pos Late	2075	661.528			150319440	1.5304e+08	1.66748e+08	1.56977e+08
239	behenoyl-tetradecasphingadienine-phosphoethanolamine (d14:2/22:0)*	Lipid	Ceramide PEs	LC/MS Pos Late	2193	687.544			2.48838e+06	2.84901e+06	2.91019e+06	2.30723e+06
240	behenoyl-tetradecasphingosine-phosphoethanolamine (d14:1/22:0)*	Lipid	Ceramide PEs	LC/MS Pos Late	2273	689.559			9.36839e+07	83815960	9.39127e+07	9.02344e+07
241	N-arachidoyl-tetradecanoylsphingosine (d14:1/20:0)*	Lipid	Ceramides	LC/MS Pos Late	2842	538.519			1.4542e+08	1.5351e+08	1.71329e+08	1.60702e+08
242	N-behenoyl-tetradecanoylsphingosine (d14:1/22:0)*	Lipid	Ceramides	LC/MS Pos Late	3297	566.551			1.32631e+08	1.41042e+08	1.63736e+08	1.66183e+08
243	diacylglycerol (16:1/18:2 [2], 16:0/18:3 [1])*	Lipid	Diacylglycerol	LC/MS Pos Late	2733	608.525			6.08572e+06	7.02117e+06	6.15063e+06	5.41797e+06
244	linoleoyl-linolenoyl-glycerol (18:2/18:3) [1]*	Lipid	Diacylglycerol	LC/MS Pos Late	2426	632.525			6.10091e+06	3.46894e+06	3.04475e+06	2.78322e+06
245	linoleoyl-linolenoyl-glycerol (18:2/18:3) [2]*	Lipid	Diacylglycerol	LC/MS Pos Late	2478	632.525			3.45727e+07	1.95467e+07	25469442	17466928
246	linoleoyl-linoleoyl-glycerol (18:2/18:2) [1]*	Lipid	Diacylglycerol	LC/MS Pos Late	2720	634.54			14295566	1.59581e+07	1.34752e+07	13174711
247	linoleoyl-linoleoyl-glycerol (18:2/18:2) [2]*	Lipid	Diacylglycerol	LC/MS Pos Late	2790	634.54			27659690	27792962	3.36728e+07	2.50839e+07
248	oleoyl-linolenoyl-glycerol (18:1/18:3) [2]*	Lipid	Diacylglycerol	LC/MS Pos Late	2819	634.54			9.65038e+06	6.9935e+06	8177717	5969690
249	oleoyl-linoleoyl-glycerol (18:1/18:2) [1]	Lipid	Diacylglycerol	LC/MS Pos Late	3115	636.556		HMDB07219	5.61352e+06	7.58426e+06	6.22986e+06	5.89236e+06
250	oleoyl-linoleoyl-glycerol (18:1/18:2) [2]	Lipid	Diacylglycerol	LC/MS Pos Late	3223	636.556		HMDB07219	3.84525e+07	4.52107e+07	48226128	3.81636e+07
251	oleoyl-oleoyl-glycerol (18:1/18:1) [1]*	Lipid	Diacylglycerol	LC/MS Pos Late	3571	638.572			857206	798252	1.12126e+06	639038
252	oleoyl-oleoyl-glycerol (18:1/18:1) [2]*	Lipid	Diacylglycerol	LC/MS Pos Late	3695	638.572			7.07765e+06	7898122	9.14831e+06	6.73656e+06
253	palmitoleoyl-linoleoyl-glycerol (16:1/18:2) [1]*	Lipid	Diacylglycerol	LC/MS Pos Late	2664	608.525			583479	1.04137e+06	681699	671078
254	palmitoyl-linolenoyl-glycerol (16:0/18:3) [2]*	Lipid	Diacylglycerol	LC/MS Pos Late	2834	608.525			8.44463e+06	4.93659e+06	6.95789e+06	5.25008e+06
255	palmitoyl-linoleoyl-glycerol (16:0/18:2) [1]*	Lipid	Diacylglycerol	LC/MS Pos Late	3080	610.54		HMDB07103	2.45408e+06	2.79411e+06	2872886	2.72234e+06
256	palmitoyl-linoleoyl-glycerol (16:0/18:2) [2]*	Lipid	Diacylglycerol	LC/MS Pos Late	3197	610.54			1.94915e+07	1.86829e+07	2.38784e+07	1.89959e+07
257	palmitoyl-oleoyl-glycerol (16:0/18:1) [1]*	Lipid	Diacylglycerol	LC/MS Pos Late	3562	612.556			387590	487827	502505	386688
258	palmitoyl-oleoyl-glycerol (16:0/18:1) [2]*	Lipid	Diacylglycerol	LC/MS Pos Late	3695	612.556			5.52222e+06	5.40508e+06	7.16323e+06	5393275
259	stearoyl-linolenoyl-glycerol (18:0/18:3) [2]*	Lipid	Diacylglycerol	LC/MS Pos Late	3317	636.556			1.93342e+06	1.46357e+06	1.72255e+06	1663559
260	stearoyl-linoleoyl-glycerol (18:0/18:2) [2]*	Lipid	Diacylglycerol	LC/MS Pos Late	3762	638.572			2474475	2.80888e+06	3395401	2.63898e+06
261	N-arachidoyl-tetradecanoylsphinganine (d14:0/20:0)*	Lipid	Dihydroceramides	LC/MS Pos Late	3000	540.535			1.65496e+07	1.41785e+07	1.41574e+07	2.04845e+07
262	N-behenoyl-tetradecanoylsphinganine (d14:0/22:0)*	Lipid	Dihydroceramides	LC/MS Pos Late	3506	568.566			9.88772e+06	8202781	9.30723e+06	13998526
263	myristoyl dihydrosphingomyelin (d18:0/14:0)*	Lipid	Dihydrosphingomyelins	LC/MS Pos Late	2060	677.559		HMDB12085	1.97015e+07	1.72967e+07	1.54218e+07	1.57007e+07
264	sphingomyelin (d18:0/18:0, d19:0/17:0)*	Lipid	Dihydrosphingomyelins	LC/MS Pos Late	2500	733.622		HMDB12087	64518816	5.45306e+07	5.72094e+07	71503600
265	sphingomyelin (d18:0/20:0, d16:0/22:0)*	Lipid	Dihydrosphingomyelins	LC/MS Pos Late	2850	761.653			1.15597e+07	10145380	1.08925e+07	1.27169e+07
266	linoleoyl ethanolamide	Lipid	Endocannabinoid	LC/MS Neg	6150	322.275		HMDB12252	1.4098e+06	3.15361e+06	379130	405412
267	oleoyl ethanolamide	Lipid	Endocannabinoid	LC/MS Pos Late	1661	326.305		HMDB02088	909407	1.22934e+06	847463	749979
268	palmitoyl ethanolamide	Lipid	Endocannabinoid	LC/MS Pos Late	1643	300.29	C16512	HMDB02100	1.33656e+06	1.50683e+06	1.37569e+06	1.1563e+06
269	arachidoylcarnitine (C20)*	Lipid	Fatty Acid Metabolism (Acyl Carnitine, Long Chain Saturated)	LC/MS Pos Late	1512	456.405		HMDB06460	1369195	2.28563e+06	1.97766e+06	1.76519e+06
270	behenoylcarnitine (C22)*	Lipid	Fatty Acid Metabolism (Acyl Carnitine, Long Chain Saturated)	LC/MS Pos Late	1561	484.436			673284	833336	723830	800375
271	lignoceroylcarnitine (C24)*	Lipid	Fatty Acid Metabolism (Acyl Carnitine, Long Chain Saturated)	LC/MS Pos Late	1603	512.467			242936	357143	315022	313755
272	palmitoylcarnitine (C16)	Lipid	Fatty Acid Metabolism (Acyl Carnitine, Long Chain Saturated)	LC/MS Pos Late	1425	400.342	C02990	HMDB00222	1.23777e+07	1.51172e+07	9.81683e+06	17025364
273	stearoylcarnitine (C18)	Lipid	Fatty Acid Metabolism (Acyl Carnitine, Long Chain Saturated)	LC/MS Pos Late	1485	428.373		HMDB00848	9966195	1.34438e+07	7.85925e+06	11299992
274	eicosenoylcarnitine (C20:1)*	Lipid	Fatty Acid Metabolism (Acyl Carnitine, Monounsaturated)	LC/MS Pos Late	1484	454.389			1.11568e+07	1.95658e+07	8.65164e+06	1.34359e+07
275	oleoylcarnitine (C18:1)	Lipid	Fatty Acid Metabolism (Acyl Carnitine, Monounsaturated)	LC/MS Pos Late	1423	426.358		HMDB05065	2.08086e+07	21732965	11935023	2.4132e+07
276	palmitoleoylcarnitine (C16:1)*	Lipid	Fatty Acid Metabolism (Acyl Carnitine, Monounsaturated)	LC/MS Pos Late	1357	398.327			900952	1.0695e+06	809712	1.43503e+06
277	linoleoylcarnitine (C18:2)*	Lipid	Fatty Acid Metabolism (Acyl Carnitine, Polyunsaturated)	LC/MS Pos Late	1430	424.342		HMDB06469	2.02533e+07	2.68108e+07	1.24462e+07	2.65763e+07
278	acetylcarnitine (C2)	Lipid	Fatty Acid Metabolism (Acyl Carnitine, Short Chain)	LC/MS Pos Early	2282	204.123	C02571	HMDB00201	7.51358e+07	1.25856e+08	3.66532e+07	109425140
279	linoleoylcholine*	Lipid	Fatty Acid Metabolism (Acyl Choline)	LC/MS Pos Late	1388	366.337			2969936	3.08289e+06	2.30234e+06	1.86778e+06
280	propionylcarnitine (C3)	Lipid	Fatty Acid Metabolism (also BCAA Metabolism)	LC/MS Pos Early	2590	218.139	C03017	HMDB00824	3.87234e+06	5.39919e+06	2.36698e+06	4485596
281	malonate	Lipid	Fatty Acid Synthesis	LC/MS Polar	3447	103.004	C00383	HMDB00691	12573190	6.22834e+07	10015780	1.11882e+07
282	(14 or 15)-methylpalmitate (a17:0 or i17:0)	Lipid	Fatty Acid, Branched	LC/MS Neg	5695	269.249			25712384	40160554	8.86116e+06	1.08586e+07
283	(16 or 17)-methylstearate (a19:0 or i19:0)	Lipid	Fatty Acid, Branched	LC/MS Neg	5993	297.28		HMDB37397	19923227	2.7457e+07	5.14593e+06	4994466
284	2-hydroxyglutarate	Lipid	Fatty Acid, Dicarboxylate	LC/MS Polar	3352.8	147.03	C02630	HMDB0059655	4.89192e+07	54603412	30194000	6.01857e+07
285	2-hydroxysebacate	Lipid	Fatty Acid, Dicarboxylate	LC/MS Neg	1324	217.108		HMDB00424	718971	407227	588971	518339
286	azelate (C9-DC)	Lipid	Fatty Acid, Dicarboxylate	LC/MS Neg	1276	187.098	C08261	HMDB00784	540723	506322	472644	367866
287	dodecanedioate (C12)	Lipid	Fatty Acid, Dicarboxylate	LC/MS Neg	2990	229.144	C02678	HMDB00623	457771	339874	367637	335717
288	eicosanedioate (C20-DC)	Lipid	Fatty Acid, Dicarboxylate	LC/MS Neg	5200.9	341.27			838354	484818	501077	443384
289	glutarate (C5-DC)	Lipid	Fatty Acid, Dicarboxylate	LC/MS Polar	2900	131.035	C00489	HMDB00661	1.43927e+06	940993	1.36046e+06	941408
290	hexadecanedioate (C16)	Lipid	Fatty Acid, Dicarboxylate	LC/MS Neg	4615	285.207	C19615	HMDB00672	202472	191184	160738	185653
291	maleate	Lipid	Fatty Acid, Dicarboxylate	LC/MS Polar	2640	115.004	C01384	HMDB00176	1.27633e+06	1.15592e+06	2277419	1188529
292	undecanedioate (C11-DC)	Lipid	Fatty Acid, Dicarboxylate	LC/MS Neg	2440	215.129		HMDB00888	563738	457521	442779	379079
293	12,13-DiHOME	Lipid	Fatty Acid, Dihydroxy	LC/MS Neg	5137	313.238	C14829	HMDB04705	9.34279e+06	7928249	5.07645e+06	7.00855e+06
294	2,4-dihydroxybutyrate	Lipid	Fatty Acid, Dihydroxy	LC/MS Polar	1793	119.035		HMDB00360	5749888	6004834	6876217	8.81123e+06
295	2R,3R-dihydroxybutyrate	Lipid	Fatty Acid, Dihydroxy	LC/MS Polar	1543	119.035		HMDB00498	31602664	3.06408e+07	4.15273e+07	41151692
296	3,4-dihydroxybutyrate	Lipid	Fatty Acid, Dihydroxy	LC/MS Polar	2204	119.035			2.8821e+06	2.57438e+06	2.4771e+06	2289566
297	9,10-DiHOME	Lipid	Fatty Acid, Dihydroxy	LC/MS Neg	5180	313.238	C14828	HMDB04704	5.48075e+06	5.73204e+06	3369955	4.15691e+06
298	13-HODE + 9-HODE	Lipid	Fatty Acid, Monohydroxy	LC/MS Neg	5275	295.228			1.83484e+07	18523045	1.57965e+07	10844503
299	16-hydroxypalmitate	Lipid	Fatty Acid, Monohydroxy	LC/MS Neg	5236.2	271.228	C18218	HMDB06294	3.68848e+06	3.53924e+06	2452687	3.13625e+06
300	2-hydroxyarachidate*	Lipid	Fatty Acid, Monohydroxy	LC/MS Neg	5990	327.291			3.05275e+06	3.53601e+06	1.52415e+06	1.79842e+06
301	2-hydroxybehenate	Lipid	Fatty Acid, Monohydroxy	LC/MS Neg	6384	355.322			3.2516e+06	3.13356e+06	2.12281e+06	2.20111e+06
302	2-hydroxydecanoate	Lipid	Fatty Acid, Monohydroxy	LC/MS Neg	4840	187.134			936187	971885	1.09199e+06	854245
303	3-hydroxyoleate*	Lipid	Fatty Acid, Monohydroxy	LC/MS Neg	5508	297.243			7.80828e+06	1.08305e+07	4.32144e+06	4594989
304	3-hydroxypropanoate	Lipid	Fatty Acid, Monohydroxy	LC/MS Polar	1845	89.0244	C01013	HMDB00700	3.15048e+06	2.50663e+06	3.69293e+06	3299468
305	3-hydroxysebacate	Lipid	Fatty Acid, Monohydroxy	LC/MS Neg	1282	217.108		HMDB00350	354438	215705	237047	255778
306	3-hydroxystearate	Lipid	Fatty Acid, Monohydroxy	LC/MS Neg	5674	299.259			1.63373e+07	2.48624e+07	5.79102e+06	6.27757e+06
307	1,2-dilinoleoyl-galactosylglycerol (18:2/18:2)*	Lipid	Galactosyl Glycerolipids	LC/MS Pos Late	2415	796.593			3.53869e+06	5.53403e+06	3.15671e+06	2.95669e+06
308	glycerol	Lipid	Glycerolipid Metabolism	LC/MS Neg	758	91.0401	C00116	HMDB00131	1.06172e+08	9.68633e+07	156323656	74435414
309	glycerol 3-phosphate	Lipid	Glycerolipid Metabolism	LC/MS Pos Early	580	173.021	C00093	HMDB00126	73362984	8.52071e+07	5.0409e+07	98658424
310	glycerophosphoglycerol	Lipid	Glycerolipid Metabolism	LC/MS Polar	2430	245.043	C03274		2.56745e+06	2.69495e+06	4482046	2059456
311	1-palmitoyl-2-linoleoyl-glycosyl-GPE (16:0/18:2)	Lipid	Glycosyl PE	LC/MS Pos Late	2258	878.575			8.5353e+06	6.00176e+06	13050196	8.3357e+06
312	1-palmitoyl-2-oleoyl-glycosyl-GPE (16:0/18:1)	Lipid	Glycosyl PE	LC/MS Pos Late	2512	880.591			7155623	5.77655e+06	1.1485e+07	9232001
313	1-palmitoyl-2-palmitoleoyl-glycosyl-GPE (16:0/16:1)	Lipid	Glycosyl PE	LC/MS Pos Late	2249	852.56			366367	322075	529561	400319
314	arachidoyl-tetradecasphingosine-glycosyl-phosphoethanolamine (d14:1/20:0)	Lipid	Hexosylceramide (HCER) PEs	LC/MS Pos Late	2160	823.581			4.51156e+06	3324700	4.00035e+06	2683178
315	behenoyl-tetradecasphingosine-glycosyl-phosphoethanolamine (d14:1/22:0)	Lipid	Hexosylceramide (HCER) PEs	LC/MS Pos Late	2416	851.612			1.87716e+06	1364616	1756153	1069319
316	glycosyl ceramide (d14:1/22:0, d16:1/20:0)*	Lipid	Hexosylceramides (HCER)	LC/MS Pos Late	2918	728.604			1.51692e+07	1.25285e+07	1.75629e+07	1.51525e+07
317	glycosyl-N-arachidoyl-tetradecanoylsphingosine (d14:1/20:0)*	Lipid	Hexosylceramides (HCER)	LC/MS Pos Late	2551	700.572			10932521	9.33207e+06	13517280	9.96731e+06
318	inositol 1-phosphate (I1P)	Lipid	Inositol Metabolism	LC/MS Polar	4785	259.022	C01177	HMDB00213	2.93198e+06	4.05238e+06	2828054	2980884
319	myo-inositol	Lipid	Inositol Metabolism	LC/MS Polar	3506.3	225.062	C00137	HMDB00211	8.88575e+06	1.03529e+07	1.03447e+07	9.56914e+06
320	3-hydroxybutyrate (BHBA)	Lipid	Ketone Bodies	LC/MS Polar	1480	103.04	C01089	HMDB00357	4.76701e+06	3.14912e+06	3.22043e+06	3.28436e+06
321	10-heptadecenoate (17:1n7)	Lipid	Long Chain Monounsaturated Fatty Acid	LC/MS Neg	5555	267.233		HMDB60038	4.64159e+07	79934124	1.3659e+07	1.84025e+07
322	10-nonadecenoate (19:1n9)	Lipid	Long Chain Monounsaturated Fatty Acid	LC/MS Neg	5780	295.264		HMDB13622	231399856	292769344	4.75443e+07	6.55675e+07
323	eicosenoate (20:1n9 or 1n11)	Lipid	Long Chain Monounsaturated Fatty Acid	LC/MS Neg	5950	309.28	C16526	HMDB02231	1.26345e+10	1.83419e+10	5.98882e+09	7.06579e+09
324	erucate (22:1n9)	Lipid	Long Chain Monounsaturated Fatty Acid	LC/MS Neg	6355.6	337.311	C08316	HMDB02068	5245766912	1.10478e+10	3181347584	3.09106e+09
325	myristoleate (14:1n5)	Lipid	Long Chain Monounsaturated Fatty Acid	LC/MS Neg	5346.9	225.186	C08322	HMDB02000	6.16372e+06	1.01235e+07	4.35294e+06	4.44095e+06
326	oleate/vaccenate (18:1)	Lipid	Long Chain Monounsaturated Fatty Acid	LC/MS Neg	5655	281.249			2.48639e+09	5.09137e+09	819366016	1013920000
327	palmitoleate (16:1n7)	Lipid	Long Chain Monounsaturated Fatty Acid	LC/MS Neg	5475	253.217	C08362	HMDB03229	2.62586e+08	630124160	9.84504e+07	127459976
328	dihomolinoleate (20:2n6)	Lipid	Long Chain Polyunsaturated Fatty Acid (n3 and n6)	LC/MS Neg	5730	307.264	C16525	HMDB05060	1578567488	2.49445e+09	339155152	5.05851e+08
329	dihomolinolenate (20:3n3 or 3n6)	Lipid	Long Chain Polyunsaturated Fatty Acid (n3 and n6)	LC/MS Neg	5596	305.249	C03242	HMDB02925	6.56073e+07	4.8011e+07	9.86307e+06	1.62997e+07
330	docosadienoate (22:2n6)	Lipid	Long Chain Polyunsaturated Fatty Acid (n3 and n6)	LC/MS Neg	6034	335.296	C16533	HMDB61714	83103592	1.54641e+08	2.80634e+07	3.26252e+07
331	docosatrienoate (22:3n3)	Lipid	Long Chain Polyunsaturated Fatty Acid (n3 and n6)	LC/MS Neg	5823	333.28	C16534	HMDB02823	5.15641e+06	5.29261e+06	1.05377e+06	1.67746e+06
332	hexadecadienoate (16:2n6)	Lipid	Long Chain Polyunsaturated Fatty Acid (n3 and n6)	LC/MS Neg	5398	251.202		HMDB00477	7.65766e+06	1.30856e+07	3.45693e+06	3.9955e+06
333	hexadecatrienoate (16:3n3)	Lipid	Long Chain Polyunsaturated Fatty Acid (n3 and n6)	LC/MS Neg	5330	249.186			1486120	1070982	585987	534506
334	linoleate (18:2n6)	Lipid	Long Chain Polyunsaturated Fatty Acid (n3 and n6)	LC/MS Neg	5535	279.233	C01595	HMDB00673	4.58827e+09	8.56257e+09	1.44713e+09	1.9376e+09
335	linolenate (18:3n3 or 3n6)	Lipid	Long Chain Polyunsaturated Fatty Acid (n3 and n6)	LC/MS Neg	5450	277.217	C06426	HMDB03073	6.74949e+08	8.02567e+08	1.52169e+08	175530000
336	tetradecadienoate (14:2)*	Lipid	Long Chain Polyunsaturated Fatty Acid (n3 and n6)	LC/MS Neg	5292	223.17		HMDB00560	930901	1.15247e+06	531514	745726
337	arachidate (20:0)	Lipid	Long Chain Saturated Fatty Acid	LC/MS Neg	6240	311.296	C06425	HMDB02212	317419184	504960992	1.29139e+08	1.19699e+08
338	margarate (17:0)	Lipid	Long Chain Saturated Fatty Acid	LC/MS Neg	5731	269.249		HMDB02259	368436720	5.81017e+08	1.01499e+08	127602904
339	myristate (14:0)	Lipid	Long Chain Saturated Fatty Acid	LC/MS Neg	5440	227.202	C06424	HMDB00806	6.80891e+07	1.09677e+08	3.58641e+07	4.13909e+07
340	nonadecanoate (19:0)	Lipid	Long Chain Saturated Fatty Acid	LC/MS Neg	6068	297.28	C16535	HMDB00772	2.56447e+08	316866432	7.1961e+07	7.67875e+07
341	palmitate (16:0)	Lipid	Long Chain Saturated Fatty Acid	LC/MS Neg	5618	255.233	C00249	HMDB00220	4.87368e+09	7817494016	1974169344	2.34023e+09
342	pentadecanoate (15:0)	Lipid	Long Chain Saturated Fatty Acid	LC/MS Neg	5521	241.217	C16537	HMDB00826	62245040	8.20423e+07	2.77003e+07	3.04214e+07
343	stearate (18:0)	Lipid	Long Chain Saturated Fatty Acid	LC/MS Neg	5872	283.264	C01530	HMDB00827	5.3991e+09	6.76778e+09	2.10883e+09	2.57908e+09
344	1-linolenoyl-GPC (18:3)*	Lipid	Lysophospholipid	LC/MS Pos Late	1410	518.324		HMDB10388	3.00439e+08	153113896	163174312	1.37342e+08
345	1-linoleoyl-GPA (18:2)*	Lipid	Lysophospholipid	LC/MS Neg	5483	433.236		HMDB07856	3.30247e+06	6087605	1.34566e+06	1.9356e+06
346	1-linoleoyl-GPC (18:2)	Lipid	Lysophospholipid	LC/MS Pos Late	1465	520.34	C04100	HMDB10386	1.62425e+09	1.64069e+09	1201247168	1.45272e+09
347	1-linoleoyl-GPE (18:2)*	Lipid	Lysophospholipid	LC/MS Pos Late	1482	478.293		HMDB11507	7.04857e+08	693328256	5.58851e+08	6.56728e+08
348	1-linoleoyl-GPG (18:2)*	Lipid	Lysophospholipid	LC/MS Neg	5516	507.273			9.13335e+06	14670462	3.53411e+06	4745936
349	1-linoleoyl-GPI* (18:2)*	Lipid	Lysophospholipid	LC/MS Neg	5494	595.289			2.0228e+08	2.69605e+08	8.91997e+07	117706856
350	1-linoleoyl-GPS (18:2)*	Lipid	Lysophospholipid	LC/MS Neg	5500	520.268			1.9993e+08	275390800	6.86395e+07	9.30729e+07
351	1-oleoyl-GPC (18:1)	Lipid	Lysophospholipid	LC/MS Pos Late	1540	522.355		HMDB02815	1158720064	1.24205e+09	9.36502e+08	1.13997e+09
352	1-oleoyl-GPE (18:1)	Lipid	Lysophospholipid	LC/MS Pos Late	1554	480.308		HMDB11506	430253728	4.86175e+08	4.03169e+08	4.91638e+08
353	1-oleoyl-GPG (18:1)*	Lipid	Lysophospholipid	LC/MS Neg	5610	509.288			6.50964e+06	9.50232e+06	2.45942e+06	3.90966e+06
354	1-oleoyl-GPI (18:1)	Lipid	Lysophospholipid	LC/MS Neg	5599	597.304			52071900	67999972	1.9643e+07	2.9873e+07
355	1-oleoyl-GPS (18:1)	Lipid	Lysophospholipid	LC/MS Neg	5607	522.284		HMDB61694	1.07088e+08	1.55243e+08	3.67817e+07	56648372
356	1-palmitoleoyl-GPC* (16:1)*	Lipid	Lysophospholipid	LC/MS Pos Late	1450	494.324		HMDB10383	6.48659e+07	6.35403e+07	5.47778e+07	57482056
357	1-palmitoyl-GPA (16:0)	Lipid	Lysophospholipid	LC/MS Neg	5600	409.236	C04036	HMDB00327	532942	886362	298800	310824
358	1-palmitoyl-GPC (16:0)	Lipid	Lysophospholipid	LC/MS Pos Late	1525	496.34		HMDB10382	199673568	217315856	1.91791e+08	1.80444e+08
359	1-palmitoyl-GPE (16:0)	Lipid	Lysophospholipid	LC/MS Pos Late	1544	454.293		HMDB11503	4.89798e+07	4.78555e+07	7.84814e+07	5.3447e+07
360	1-palmitoyl-GPG (16:0)*	Lipid	Lysophospholipid	LC/MS Neg	5570	483.273			3.59767e+06	5.51207e+06	1202093	1501002
361	1-palmitoyl-GPI* (16:0)	Lipid	Lysophospholipid	LC/MS Neg	5564	571.289		HMDB61695	26260952	3.39484e+07	1.32062e+07	1.52351e+07
362	1-palmitoyl-GPS (16:0)*	Lipid	Lysophospholipid	LC/MS Neg	5572	496.268			5954750	8.46898e+06	3.68522e+06	3026390
363	1-stearoyl-GPC (18:0)	Lipid	Lysophospholipid	LC/MS Pos Late	1606	524.371		HMDB10384	3.38881e+07	34142890	3.71381e+07	29771652
364	1-stearoyl-GPE (18:0)	Lipid	Lysophospholipid	LC/MS Pos Late	1626	482.324		HMDB11130	3.69292e+07	3.87503e+07	4.48302e+07	3.98832e+07
365	1-stearoyl-GPI (18:0)	Lipid	Lysophospholipid	LC/MS Neg	5794	599.32		HMDB61696	5.92942e+06	9.75585e+06	4.51515e+06	3.88379e+06
366	1-stearoyl-GPS (18:0)*	Lipid	Lysophospholipid	LC/MS Neg	5800	524.299			7.6045e+06	11261117	5.75601e+06	4.36984e+06
367	2-palmitoleoyl-GPC* (16:1)*	Lipid	Lysophospholipid	LC/MS Pos Late	1425	494.324		HMDB10383	1.71629e+08	1.52498e+08	1.30383e+08	130070656
368	2-palmitoyl-GPC* (16:0)*	Lipid	Lysophospholipid	LC/MS Pos Late	1505	496.34		HMDB61702	4.47481e+08	400408672	3.82936e+08	4.04463e+08
369	2-stearoyl-GPE (18:0)*	Lipid	Lysophospholipid	LC/MS Neg	6350	480.31		HMDB11129	2.39646e+06	5.24156e+06	1.45519e+06	1.29873e+06
370	1-(1-enyl-palmitoyl)-GPE (P-16:0)*	Lipid	Lysoplasmalogen	LC/MS Pos Late	1558	438.298			463476	553376	402873	339340
371	1-(1-enyl-stearoyl)-GPE (P-18:0)*	Lipid	Lysoplasmalogen	LC/MS Pos Late	1649	466.329			1016291	1.26065e+06	864373	875123
372	caprate (10:0)	Lipid	Medium Chain Fatty Acid	LC/MS Neg	5090.7	171.139	C01571	HMDB00511	8.86781e+06	8.37601e+06	8172975	30094566
373	3-hydroxy-3-methylglutarate	Lipid	Mevalonate Metabolism	LC/MS Polar	2850	161.046	C03761	HMDB00355	4.47452e+07	3.71365e+07	3.36324e+07	3.47466e+07
374	1-dihomo-linolenylglycerol (20:3)	Lipid	Monoacylglycerol	LC/MS Neg	6400	305.249			1.03136e+06	1036858	192017	472020
375	1-linolenoylglycerol (18:3)	Lipid	Monoacylglycerol	LC/MS Neg	6214	277.217		HMDB11569	4.62686e+07	4.95363e+07	9135939	1.15943e+07
376	1-linoleoylglycerol (18:2)	Lipid	Monoacylglycerol	LC/MS Neg	6477	279.233			1.92873e+08	3.40872e+08	66119822	68909028
377	1-oleoylglycerol (18:1)	Lipid	Monoacylglycerol	LC/MS Neg	6650	281.249		HMDB11567	2.84786e+08	4.74294e+08	85239512	7.82448e+07
378	1-palmitoleoylglycerol (16:1)*	Lipid	Monoacylglycerol	LC/MS Neg	6094	253.217			8.27004e+06	2.30586e+07	3.41751e+06	3.20409e+06
379	1-palmitoylglycerol (16:0)	Lipid	Monoacylglycerol	LC/MS Neg	6550	255.233		HMDB31074	3.88556e+07	121253368	3.88561e+07	2.41216e+07
380	1-pentadecanoylglycerol (15:0)	Lipid	Monoacylglycerol	LC/MS Neg	6200	241.217			1.87302e+06	2.87572e+06	1224974	1160373
381	2-linoleoylglycerol (18:2)	Lipid	Monoacylglycerol	LC/MS Neg	6250	279.233		HMDB11538	99850012	169108656	3.73313e+07	30433254
382	2-oleoylglycerol (18:1)	Lipid	Monoacylglycerol	LC/MS Neg	6500	281.249		HMDB11537	2.09309e+08	338925840	76177920	4.84659e+07
383	2-palmitoleoylglycerol (16:1)*	Lipid	Monoacylglycerol	LC/MS Neg	6016	253.217			4.46116e+06	9810316	1.86127e+06	1792169
384	2-palmitoylglycerol (16:0)	Lipid	Monoacylglycerol	LC/MS Neg	6400	255.233		HMDB11533	1.18361e+07	3.20656e+07	7.27894e+06	4.63494e+06
385	acetylcholine	Lipid	Neurotransmitter	LC/MS Pos Early	2220	146.118	C01996	HMDB00895	1.77018e+06	2.11855e+06	3.08459e+06	2.03559e+06
386	1,2-dilinolenoyl-GPC (18:3/18:3)*	Lipid	Phosphatidylcholine (PC)	LC/MS Pos Late	1850	778.538		HMDB08206	32842982	8.1497e+06	1.54296e+07	1.2891e+07
387	1,2-dilinoleoyl-GPC (18:2/18:2)	Lipid	Phosphatidylcholine (PC)	LC/MS Pos Late	2100	782.569		HMDB08138	1.46809e+09	1.28406e+09	1.64989e+09	1.55528e+09
388	1,2-dipalmitoyl-GPC (16:0/16:0)	Lipid	Phosphatidylcholine (PC)	LC/MS Pos Late	2450	734.569		HMDB00564	36196658	35605746	6.4345e+07	4.64133e+07
389	1-linoleoyl-2-linolenoyl-GPC (18:2/18:3)*	Lipid	Phosphatidylcholine (PC)	LC/MS Pos Late	1939	780.554		HMDB08141	3.94917e+08	1.93183e+08	357476320	2.84923e+08
390	1-myristoyl-2-palmitoyl-GPC (14:0/16:0)	Lipid	Phosphatidylcholine (PC)	LC/MS Pos Late	2250	706.538		HMDB07869	1328768	1.50946e+06	3.01455e+06	2.14203e+06
391	1-oleoyl-2-linoleoyl-GPC (18:1/18:2)*	Lipid	Phosphatidylcholine (PC)	LC/MS Pos Late	2250	784.585			1.08142e+09	1.08224e+09	1.40974e+09	1284671232
392	1-palmitoleoyl-2-linolenoyl-GPC (16:1/18:3)*	Lipid	Phosphatidylcholine (PC)	LC/MS Pos Late	1900	754.538		HMDB08008	3.27516e+07	17661935	2.78393e+07	2.44973e+07
393	1-palmitoleoyl-2-linoleoyl-GPC (16:1/18:2)*	Lipid	Phosphatidylcholine (PC)	LC/MS Pos Late	2050	756.554		HMDB08006	261505424	211819104	1.87065e+08	247205696
394	1-palmitoyl-2-alpha-linolenoyl-GPC (16:0/18:3n3)*	Lipid	Phosphatidylcholine (PC)	LC/MS Pos Late	2080	756.554		HMDB07975	1.27706e+08	5.91404e+07	1.08802e+08	9.65794e+07
395	1-palmitoyl-2-linoleoyl-GPC (16:0/18:2)	Lipid	Phosphatidylcholine (PC)	LC/MS Pos Late	2160	758.569		HMDB07973	7.57624e+08	7.02785e+08	1.04624e+09	8.74283e+08
396	1-palmitoyl-2-oleoyl-GPC (16:0/18:1)	Lipid	Phosphatidylcholine (PC)	LC/MS Pos Late	2450	760.585		HMDB07972	6.56098e+08	6.09207e+08	1017064704	889347392
397	1-palmitoyl-2-palmitoleoyl-GPC (16:0/16:1)*	Lipid	Phosphatidylcholine (PC)	LC/MS Pos Late	2200	732.554			54114592	5.3467e+07	77397872	7.0979e+07
398	1-palmitoyl-2-stearoyl-GPC (16:0/18:0)	Lipid	Phosphatidylcholine (PC)	LC/MS Pos Late	2750	762.601		HMDB07970	1.18839e+07	1.11039e+07	19373638	1.44659e+07
399	1-stearoyl-2-oleoyl-GPC (18:0/18:1)	Lipid	Phosphatidylcholine (PC)	LC/MS Pos Late	2644	788.616		HMDB08038	9.80462e+07	102876616	187503640	148220736
400	1,2-dilinoleoyl-GPE (18:2/18:2)*	Lipid	Phosphatidylethanolamine (PE)	LC/MS Pos Late	2150	740.523		HMDB09093	1.04926e+08	9.74224e+07	1.71682e+08	1.4264e+08
401	1,2-dipalmitoyl-GPE (16:0/16:0)*	Lipid	Phosphatidylethanolamine (PE)	LC/MS Pos Late	2498	692.523		HMDB08923	2.36992e+06	2.56691e+06	6.6514e+06	3.96232e+06
402	1-oleoyl-2-linoleoyl-GPE (18:1/18:2)*	Lipid	Phosphatidylethanolamine (PE)	LC/MS Pos Late	2270	742.538		HMDB05349	1.27781e+08	1.29e+08	1.69074e+08	176385664
403	1-palmitoyl-2-linoleoyl-GPE (16:0/18:2)	Lipid	Phosphatidylethanolamine (PE)	LC/MS Pos Late	2350	716.523		HMDB05322	2.37421e+08	2.25224e+08	4.30979e+08	3.60625e+08
404	1-palmitoyl-2-oleoyl-GPE (16:0/18:1)	Lipid	Phosphatidylethanolamine (PE)	LC/MS Pos Late	2600	718.538		HMDB05320	1.48289e+08	177901280	3.49551e+08	2.93457e+08
405	1-stearoyl-2-oleoyl-GPE (18:0/18:1)	Lipid	Phosphatidylethanolamine (PE)	LC/MS Pos Late	2950	746.569		HMDB08993	3.31671e+07	3.3095e+07	57352032	5.2787e+07
406	1-palmitoyl-2-linoleoyl-GPG (16:0/18:2)	Lipid	Phosphatidylglycerol (PG)	LC/MS Pos Late	2730	764.544		HMDB10575	2634539	2214162	3.9371e+06	3.263e+06
407	1-palmitoyl-2-oleoyl-GPG (16:0/18:1)	Lipid	Phosphatidylglycerol (PG)	LC/MS Pos Late	3206	766.559			2.47517e+06	1.84495e+06	3.34105e+06	3.31396e+06
408	1,2-dioleoyl-GPI (18:1/18:1)	Lipid	Phosphatidylinositol (PI)	LC/MS Pos Late	3121	880.591		HMDB09837	862230	888288	1.77001e+06	1.40789e+06
409	1,2-dipalmitoyl-GPI (16:0/16:0)*	Lipid	Phosphatidylinositol (PI)	LC/MS Pos Late	3122	828.56		HMDB09778	563668	499247	833368	1.02485e+06
410	1-palmitoyl-2-linoleoyl-GPI (16:0/18:2)	Lipid	Phosphatidylinositol (PI)	LC/MS Pos Late	2730	852.56		HMDB09784	2.10093e+07	2.14419e+07	4.65806e+07	37060380
411	1-palmitoyl-2-oleoyl-GPI (16:0/18:1)*	Lipid	Phosphatidylinositol (PI)	LC/MS Pos Late	3140	854.575		HMDB09783	3602713	3.51937e+06	6.50475e+06	5.95656e+06
412	1-stearoyl-2-linoleoyl-GPI (18:0/18:2)	Lipid	Phosphatidylinositol (PI)	LC/MS Pos Late	3185	880.591		HMDB09809	1.36051e+07	1.23838e+07	22617804	2.09857e+07
413	1-stearoyl-2-oleoyl-GPI (18:0/18:1)*	Lipid	Phosphatidylinositol (PI)	LC/MS Pos Late	3711	882.607			1.33697e+06	1142155	1.98699e+06	1.85995e+06
414	1,2-dioleoyl-GPS (18:1/18:1)	Lipid	Phosphatidylserine (PS)	LC/MS Pos Late	2800	788.544			5.69407e+06	6.00977e+06	1.29139e+07	11962478
415	1-stearoyl-2-linoleoyl-GPS (18:0/18:2)	Lipid	Phosphatidylserine (PS)	LC/MS Pos Late	2689	788.544			4.19736e+07	29807495	5.20387e+07	49418928
416	1-stearoyl-2-oleoyl-GPS (18:0/18:1)	Lipid	Phosphatidylserine (PS)	LC/MS Pos Late	3000	790.559		HMDB10163	8.70137e+06	7.50969e+06	1.17926e+07	1.19439e+07
417	choline	Lipid	Phospholipid Metabolism	LC/MS Pos Early	1961	104.107	C00114	HMDB00097	2.10511e+09	2.46405e+09	2352317184	2.23883e+09
418	phosphocholine	Lipid	Phospholipid Metabolism	LC/MS Pos Early	700	184.073	C00588	HMDB01565	6.18573e+09	6.20729e+09	5988493824	5.89879e+09
419	CDP-choline	Lipid	Phospholipid Metabolism	LC/MS Polar	4200	533.106	C00307	HMDB01413	4.07402e+06	3.79123e+06	3.81096e+06	3.29343e+06
420	CDP-ethanolamine	Lipid	Phospholipid Metabolism	LC/MS Polar	4210	445.053	C00570	HMDB01564	2.19918e+06	2.30021e+06	1790801	2.25888e+06
421	ethanolamine	Lipid	Phospholipid Metabolism	LC/MS Pos Early	1935	123.113	C00189	HMDB00149	6318822	7.56219e+06	5.51101e+06	6.00503e+06
422	glycerophosphoethanolamine	Lipid	Phospholipid Metabolism	LC/MS Polar	3075	214.049	C01233	HMDB00114	3.57043e+07	26138170	2.96571e+07	2.1652e+07
423	glycerophosphoinositol*	Lipid	Phospholipid Metabolism	LC/MS Pos Early	516	335.074			3.27053e+07	3.2623e+07	3.09149e+07	2.44989e+07
424	glycerophosphorylcholine (GPC)	Lipid	Phospholipid Metabolism	LC/MS Pos Early	672	258.11	C00670	HMDB00086	1.32483e+09	984553856	1200031872	839779968
425	glycerophosphoserine*	Lipid	Phospholipid Metabolism	LC/MS Pos Early	577	260.053			18609666	18715576	1.77013e+07	1.275e+07
426	phosphoethanolamine (PE)	Lipid	Phospholipid Metabolism	LC/MS Pos Early	700	142.026	C00346	HMDB00224	259189136	2.45003e+08	4.54883e+08	464935376
427	trimethylamine N-oxide	Lipid	Phospholipid Metabolism	LC/MS Pos Early	2100	76.0757	C01104	HMDB00925	1.61884e+06	2.33115e+06	1.80876e+06	1.61507e+06
428	1-(1-enyl-palmitoyl)-2-linoleoyl-GPC (P-16:0/18:2)*	Lipid	Plasmalogen	LC/MS Pos Late	2300	742.574		HMDB11211	3.08779e+06	4122966	3.05698e+06	3.36274e+06
429	1-(1-enyl-palmitoyl)-2-linoleoyl-GPE (P-16:0/18:2)*	Lipid	Plasmalogen	LC/MS Pos Late	2400	700.528		HMDB11343	7.49425e+06	8235379	5.66716e+06	6546310
430	1-(1-enyl-stearoyl)-2-linoleoyl-GPE (P-18:0/18:2)*	Lipid	Plasmalogen	LC/MS Pos Late	2750	728.559		HMDB11376	12171163	1.28477e+07	1.14999e+07	1.20271e+07
431	1-(1-enyl-stearoyl)-2-oleoyl-GPE (P-18:0/18:1)	Lipid	Plasmalogen	LC/MS Pos Late	3100	730.574		HMDB11375	3.28879e+06	3.06877e+06	2.67768e+06	3323543
432	dehydrophytosphingosine*	Lipid	Sphingolipid Synthesis	LC/MS Pos Late	1302	316.285			2.02052e+06	6.82794e+06	8.11503e+06	5.93974e+06
433	hexadecasphinganine (d16:0)*	Lipid	Sphingolipid Synthesis	LC/MS Pos Late	1300	274.274	C13915		1.32777e+07	9.55207e+06	13749268	9.74434e+06
434	phytosphingosine	Lipid	Sphingolipid Synthesis	LC/MS Pos Late	1367	318.3	C12144	HMDB04610	4.86476e+06	14544750	1.83503e+07	1.03403e+07
435	sphinganine	Lipid	Sphingolipid Synthesis	LC/MS Pos Late	1413	302.305	C00836	HMDB00269	542003	737197	1.1085e+06	925632
436	tetradecasphinganine (d14:0)*	Lipid	Sphingolipid Synthesis	LC/MS Pos Late	1178	246.243			2.92412e+07	21786538	3.3327e+07	20747972
437	behenoyl sphingomyelin (d18:1/22:0)*	Lipid	Sphingomyelins	LC/MS Pos Late	3250	787.669		HMDB12103	1.14415e+07	1.20864e+07	1.30036e+07	11198048
438	hydroxypalmitoyl sphingomyelin (d18:1/16:0(OH))	Lipid	Sphingomyelins	LC/MS Pos Late	2056	719.57			1.06786e+08	1.15261e+08	112975304	102869504
439	palmitoyl sphingomyelin (d18:1/16:0)	Lipid	Sphingomyelins	LC/MS Pos Late	2168	703.575			810560192	835053824	842879296	8.02951e+08
440	sphingomyelin (d17:1/14:0, d16:1/15:0)*	Lipid	Sphingomyelins	LC/MS Pos Late	1950	661.528			9.14204e+06	8.27082e+06	8.6856e+06	7.56659e+06
441	sphingomyelin (d17:1/16:0, d18:1/15:0, d16:1/17:0)*	Lipid	Sphingomyelins	LC/MS Pos Late	2082	689.559			1.31624e+08	121444336	1.26477e+08	117388472
442	sphingomyelin (d17:2/16:0, d18:2/15:0)*	Lipid	Sphingomyelins	LC/MS Pos Late	1875	687.544			970683	1.02185e+06	909108	780154
443	sphingomyelin (d18:1/14:0, d16:1/16:0)*	Lipid	Sphingomyelins	LC/MS Pos Late	1998	675.544		HMDB12097	133830968	144165576	146455112	103329824
444	sphingomyelin (d18:1/17:0, d17:1/18:0, d19:1/16:0)	Lipid	Sphingomyelins	LC/MS Pos Late	2350	717.591			455569824	3.39028e+08	3.96266e+08	388663488
445	sphingomyelin (d18:1/18:1, d18:2/18:0)	Lipid	Sphingomyelins	LC/MS Pos Late	2167	729.591		HMDB12101	133241264	179345904	1.89205e+08	1.52679e+08
446	sphingomyelin (d18:1/19:0, d19:1/18:0)*	Lipid	Sphingomyelins	LC/MS Pos Late	2550	745.622			397665696	2.94245e+08	363451072	3.50305e+08
447	sphingomyelin (d18:1/20:0, d16:1/22:0)*	Lipid	Sphingomyelins	LC/MS Pos Late	2800	759.638		HMDB12102	2.31473e+08	2.23167e+08	2.43742e+08	217898480
448	sphingomyelin (d18:1/20:2, d18:2/20:1, d16:1/22:2)*	Lipid	Sphingomyelins	LC/MS Pos Late	2200	755.606			1.52247e+06	1.42403e+06	942260	1022513
449	sphingomyelin (d18:1/21:0, d17:1/22:0, d16:1/23:0)*	Lipid	Sphingomyelins	LC/MS Pos Late	3000	773.653			36403454	27352550	3.64411e+07	30613240
450	sphingomyelin (d18:1/22:1, d18:2/22:0, d16:1/24:1)*	Lipid	Sphingomyelins	LC/MS Pos Late	2775	785.653		HMDB12104	1.44891e+06	1847114	2.40252e+06	1.92979e+06
451	sphingomyelin (d18:2/14:0, d18:1/14:1)*	Lipid	Sphingomyelins	LC/MS Pos Late	1860	673.528			608217	663251	702449	571187
452	sphingomyelin (d18:2/16:0, d18:1/16:1)*	Lipid	Sphingomyelins	LC/MS Pos Late	2002	701.559			18822674	25374808	25495718	1.69198e+07
453	sphingomyelin (d18:2/18:1)*	Lipid	Sphingomyelins	LC/MS Pos Late	2025	727.575			4.64517e+06	4715387	3.30556e+06	3.63167e+06
454	sphingomyelin (d18:2/21:0, d16:2/23:0)*	Lipid	Sphingomyelins	LC/MS Pos Late	2500	771.638			1282398	1427977	1.59113e+06	1.0905e+06
455	stearoyl sphingomyelin (d18:1/18:0)	Lipid	Sphingomyelins	LC/MS Pos Late	2450	731.606	C00550	HMDB01348	739781568	7.58045e+08	7.22068e+08	6.86093e+08
456	heptadecasphingosine (d17:1)	Lipid	Sphingosines	LC/MS Pos Late	1377	286.274			295730	211493	370310	371844
457	hexadecasphingosine (d16:1)*	Lipid	Sphingosines	LC/MS Pos Late	1289	272.258			6.17906e+06	7.94061e+06	1.08405e+07	8315850
458	sphingosine	Lipid	Sphingosines	LC/MS Pos Late	1393	300.29	C00319	HMDB00252	238002	643646	840187	594651
459	tetradecanoylsphingosine (d14:1)*	Lipid	Sphingosines	LC/MS Pos Late	1134	244.227			2.43564e+07	3.06314e+07	3.5369e+07	29773263
460	4-cholesten-3-one	Lipid	Sterol	LC/MS Pos Late	2520	385.346	C00599	HMDB00921	750804	1.36333e+06	1.54512e+06	1.42494e+06
461	beta-sitosterol	Lipid	Sterol	LC/MS Pos Late	3054	397.383	C01753	HMDB00852	3455327	2.7318e+06	2.84018e+06	2.48479e+06
462	campesterol	Lipid	Sterol	LC/MS Pos Late	2873	383.367	C01789	HMDB02869	1.33664e+06	2.1703e+06	1.84766e+06	1679475
463	cholesterol	Lipid	Sterol	LC/MS Pos Late	2707	369.352	C00187	HMDB00067	824347	1113396	1.34474e+06	1.1174e+06
464	(3'-5')-adenylyladenosine*	Nucleotide	Dinucleotide	LC/MS Neg	2173	595.142			115816	139905	106036	120511
465	(3'-5')-cytidylyladenosine	Nucleotide	Dinucleotide	LC/MS Neg	1754	571.131			1.08884e+06	1.09657e+06	844927	1.01204e+06
466	methylphosphate	Nucleotide	Purine and Pyrimidine Metabolism	LC/MS Pos Early	544	113		HMDB61711	393385888	2.61741e+08	399328832	232059936
467	allantoic acid	Nucleotide	Purine Metabolism, (Hypo)Xanthine/Inosine containing	LC/MS Polar	2960	175.047	C00499	HMDB01209	293466	1672302	208139	507728
468	allantoin	Nucleotide	Purine Metabolism, (Hypo)Xanthine/Inosine containing	LC/MS Polar	1672	157.037	C02350	HMDB00462	4.19223e+07	5.85184e+07	39833196	36637872
469	hypoxanthine	Nucleotide	Purine Metabolism, (Hypo)Xanthine/Inosine containing	LC/MS Neg	1291.2	135.031	C00262	HMDB00157	4.40123e+07	4.20411e+07	4.95859e+07	2.15735e+07
470	inosine	Nucleotide	Purine Metabolism, (Hypo)Xanthine/Inosine containing	LC/MS Neg	1602.1	267.074	C00294	HMDB00195	4.31783e+07	3.85712e+07	4.48414e+07	41230696
471	inosine 5'-monophosphate (IMP)	Nucleotide	Purine Metabolism, (Hypo)Xanthine/Inosine containing	LC/MS Polar	4267.7	347.04	C00130	HMDB00175	1.45822e+06	975939	593298	1073841
472	N1-methylinosine	Nucleotide	Purine Metabolism, (Hypo)Xanthine/Inosine containing	LC/MS Pos Early	1430	283.104		HMDB02721	708694	970970	1371211	1.53658e+06
473	urate	Nucleotide	Purine Metabolism, (Hypo)Xanthine/Inosine containing	LC/MS Neg	757.1	167.021	C00366	HMDB00289	1.6357e+09	1770777984	1673091840	1.52959e+09
474	xanthine	Nucleotide	Purine Metabolism, (Hypo)Xanthine/Inosine containing	LC/MS Polar	2023	151.026	C00385	HMDB00292	1.02102e+08	1.13744e+08	114902784	7.2229e+07
475	1-methyladenine	Nucleotide	Purine Metabolism, Adenine containing	LC/MS Pos Early	2133	150.077	C02216	HMDB11599	2.43037e+07	2.10779e+07	2.59996e+07	2.86248e+07
476	2'-deoxyadenosine	Nucleotide	Purine Metabolism, Adenine containing	LC/MS Pos Early	2252	252.109	C00559	HMDB00101	2.17267e+06	2314463	2.19422e+06	1.17473e+06
477	2'-deoxyadenosine 5'-monophosphate	Nucleotide	Purine Metabolism, Adenine containing	LC/MS Pos Early	1284	332.075	C00360	HMDB00905	1.83089e+06	1.89164e+06	1.5715e+06	1.71206e+06
478	adenine	Nucleotide	Purine Metabolism, Adenine containing	LC/MS Pos Early	2221	136.062	C00147	HMDB00034	5.54749e+07	9.40651e+07	6.2624e+07	23664740
479	adenosine	Nucleotide	Purine Metabolism, Adenine containing	LC/MS Pos Early	2169	268.104	C00212	HMDB00050	5.23531e+08	4.63594e+08	3.96693e+08	250531696
480	adenosine 3',5'-cyclic monophosphate (cAMP)	Nucleotide	Purine Metabolism, Adenine containing	LC/MS Neg	1952.2	328.045	C00575	HMDB00058	126124	115202	124977	122631
481	3'-AMP	Nucleotide	Purine Metabolism, Adenine containing	LC/MS Neg	1245	346.056	C01367	HMDB03540	2.27504e+06	2.75581e+06	1.71041e+06	1.32067e+06
482	ADP	Nucleotide	Purine Metabolism, Adenine containing	LC/MS Polar	4393	426.022	C00008	HMDB01341	5.21297e+06	4.62757e+06	5820764	5.89098e+06
483	AMP	Nucleotide	Purine Metabolism, Adenine containing	LC/MS Pos Early	1013	348.07	C00020	HMDB00045	638864000	669157760	541466272	5.95323e+08
484	adenosine-2',3'-cyclic monophosphate	Nucleotide	Purine Metabolism, Adenine containing	LC/MS Neg	1793	328.045	C02353	HMDB11616	18009498	2.35767e+07	1.6895e+07	1.72831e+07
485	adenylosuccinate	Nucleotide	Purine Metabolism, Adenine containing	LC/MS Neg	560	230.53	C03794	HMDB00536	2.14623e+07	2.48014e+07	19949386	1.93116e+07
486	1-methyladenosine	Nucleotide	Purine Metabolism, Adenine containing	LC/MS Pos Early	2120	282.12	C02494	HMDB03331	2.24237e+07	3.02572e+07	41802184	39480908
487	N6-carbamoylthreonyladenosine	Nucleotide	Purine Metabolism, Adenine containing	LC/MS Neg	2164	411.127		HMDB41623	531415	706526	1.05688e+06	816194
488	N6-succinyladenosine	Nucleotide	Purine Metabolism, Adenine containing	LC/MS Neg	940	382.1		HMDB00912	876735	929757	778731	541801
489	1-methylguanine	Nucleotide	Purine Metabolism, Guanine containing	LC/MS Neg	1643	164.058		HMDB03282	430977	340421	411566	328313
490	2'-deoxyguanosine	Nucleotide	Purine Metabolism, Guanine containing	LC/MS Neg	1700	266.089	C00330	HMDB00085	1.77922e+06	2.55641e+06	4.03578e+06	3.35579e+06
491	7-methylguanine	Nucleotide	Purine Metabolism, Guanine containing	LC/MS Pos Early	2175	166.072	C02242	HMDB00897	3.02928e+07	3.26632e+07	4.06991e+07	35097456
492	7-methylguanosine	Nucleotide	Purine Metabolism, Guanine containing	LC/MS Pos Early	2214	298.115	C20674		4882540	7.93461e+06	1.16466e+07	9.69638e+06
493	guanine	Nucleotide	Purine Metabolism, Guanine containing	LC/MS Pos Early	2032	152.057	C00242	HMDB00132	1702865152	2.05848e+09	2.0366e+09	1.97116e+09
494	guanosine	Nucleotide	Purine Metabolism, Guanine containing	LC/MS Neg	1662	282.084	C00387	HMDB00133	59958464	72388492	8.8876e+07	8.20565e+07
495	5'- GMP	Nucleotide	Purine Metabolism, Guanine containing	LC/MS Pos Early	800	364.065	C00144	HMDB01397	35540594	36152746	2.89292e+07	3.69875e+07
496	guanosine-2',3'-cyclic monophosphate	Nucleotide	Purine Metabolism, Guanine containing	LC/MS Neg	1480	344.04	C06194	HMDB11629	1.99471e+06	3.16491e+06	2.38994e+06	1.36898e+06
497	N2,N2-dimethylguanine	Nucleotide	Purine Metabolism, Guanine containing	LC/MS Pos Early	2465	180.088			1.66306e+07	1.92651e+07	22017860	1.46266e+07
498	N2,N2-dimethylguanosine	Nucleotide	Purine Metabolism, Guanine containing	LC/MS Pos Early	2210	312.13		HMDB04824	3.00791e+06	5204904	7.14999e+06	6414382
499	N2-methylguanosine	Nucleotide	Purine Metabolism, Guanine containing	LC/MS Neg	1988	296.1		HMDB05862	2.35056e+06	2.79904e+06	3.25471e+06	3.63882e+06
500	2'-deoxycytidine	Nucleotide	Pyrimidine Metabolism, Cytidine containing	LC/MS Pos Early	2193	228.098	C00881	HMDB00014	3.13481e+06	3.68422e+06	7.4328e+06	5.37006e+06
501	dCMP	Nucleotide	Pyrimidine Metabolism, Cytidine containing	LC/MS Pos Early	975	308.064	C00239	HMDB01202	1.64771e+06	1.84779e+06	1.43677e+06	1.66303e+06
502	2'-O-methylcytidine	Nucleotide	Pyrimidine Metabolism, Cytidine containing	LC/MS Pos Early	2411	258.108			5.35248e+06	6.24438e+06	1.0408e+07	7.50373e+06
503	3-methylcytidine	Nucleotide	Pyrimidine Metabolism, Cytidine containing	LC/MS Pos Early	2176	258.108			2213835	4.04642e+06	5.74448e+06	4.97266e+06
504	5-methyl-2'-deoxycytidine	Nucleotide	Pyrimidine Metabolism, Cytidine containing	LC/MS Pos Early	2303	242.113	C03592	HMDB02224	4.79356e+06	3.18219e+06	8.33683e+06	4221574
505	cytidine	Nucleotide	Pyrimidine Metabolism, Cytidine containing	LC/MS Pos Early	2124	244.093	C00475	HMDB00089	1.04365e+08	1.03622e+08	152121648	1.16328e+08
506	cytidine 2',3'-cyclic monophosphate	Nucleotide	Pyrimidine Metabolism, Cytidine containing	LC/MS Pos Early	769	306.049	C02354	HMDB11691	5168287	7206063	5.66002e+06	4.89481e+06
507	CMP	Nucleotide	Pyrimidine Metabolism, Cytidine containing	LC/MS Pos Early	835	324.059	C00055	HMDB00095	5.02975e+07	4.42331e+07	47144720	5.14231e+07
508	cytosine	Nucleotide	Pyrimidine Metabolism, Cytidine containing	LC/MS Pos Early	2060	112.05	C00380	HMDB00630	6.11747e+06	5.02234e+06	6.28956e+06	4670762
509	dihydroorotate	Nucleotide	Pyrimidine Metabolism, Orotate containing	LC/MS Polar	1910	157.025	C00337	HMDB03349	136771	163312	468769	342619
510	orotate	Nucleotide	Pyrimidine Metabolism, Orotate containing	LC/MS Polar	1638.1	155.01	C00295	HMDB00226	2.38732e+06	3.01284e+06	3658569	3.35866e+06
511	orotidine	Nucleotide	Pyrimidine Metabolism, Orotate containing	LC/MS Polar	2250	287.052		HMDB00788	164447	143169	179321	216886
512	3-aminoisobutyrate	Nucleotide	Pyrimidine Metabolism, Thymine containing	LC/MS Pos Early	2190	104.071	C05145	HMDB03911	54772556	57569722	7.6846e+07	3.38531e+07
513	thymidine	Nucleotide	Pyrimidine Metabolism, Thymine containing	LC/MS Neg	1963.7	241.083	C00214	HMDB00273	1.45988e+06	2.33202e+06	2.77138e+06	2429068
514	TMP	Nucleotide	Pyrimidine Metabolism, Thymine containing	LC/MS Neg	883	321.049	C00364	HMDB01227	954833	1.31589e+06	1.03838e+06	1288567
515	2'-deoxyuridine	Nucleotide	Pyrimidine Metabolism, Uracil containing	LC/MS Neg	1586	227.067	C00526	HMDB00012	442017	736410	881749	649316
516	2'-O-methyluridine	Nucleotide	Pyrimidine Metabolism, Uracil containing	LC/MS Neg	1831	257.078			1020600	713850	1.37148e+06	1.2403e+06
517	3-(3-amino-3-carboxypropyl)uridine*	Nucleotide	Pyrimidine Metabolism, Uracil containing	LC/MS Neg	1369	344.11			2.68592e+06	2.3618e+06	2.82059e+06	2.34635e+06
518	3-ureidopropionate	Nucleotide	Pyrimidine Metabolism, Uracil containing	LC/MS Pos Early	875	133.061	C02642	HMDB00026	6134147	2.56547e+06	1.68347e+07	9.18408e+06
519	5,6-dihydrouridine	Nucleotide	Pyrimidine Metabolism, Uracil containing	LC/MS Neg	1119	245.078			3899271	3.14464e+06	5.04246e+06	2.92141e+06
520	5-methyluridine (ribothymidine)	Nucleotide	Pyrimidine Metabolism, Uracil containing	LC/MS Neg	1778.1	257.078		HMDB00884	387967	557474	746681	671876
521	beta-alanine	Nucleotide	Pyrimidine Metabolism, Uracil containing	LC/MS Pos Early	1905	90.055	C00099	HMDB00056	3.6377e+07	3.18927e+07	58681984	3.39769e+07
522	N-acetyl-beta-alanine	Nucleotide	Pyrimidine Metabolism, Uracil containing	LC/MS Polar	1750	130.051	C01073		1148807	1.02702e+06	1.3546e+06	1.53574e+06
523	pseudouridine	Nucleotide	Pyrimidine Metabolism, Uracil containing	LC/MS Neg	1100	243.062	C02067	HMDB00767	1.22148e+07	9.19528e+06	2.30093e+07	7.9465e+06
524	uracil	Nucleotide	Pyrimidine Metabolism, Uracil containing	LC/MS Polar	1089.7	111.02	C00106	HMDB00300	2.02143e+06	2.46461e+06	1.74925e+06	1443355
525	uridine	Nucleotide	Pyrimidine Metabolism, Uracil containing	LC/MS Neg	1457.6	243.062	C00299	HMDB00296	8.27021e+07	7.15172e+07	9.77883e+07	6.06503e+07
526	uridine 3'-monophosphate (3'-UMP)	Nucleotide	Pyrimidine Metabolism, Uracil containing	LC/MS Polar	3800	323.029	C01368		401774	568901	377542	369368
527	UMP	Nucleotide	Pyrimidine Metabolism, Uracil containing	LC/MS Polar	4150	323.029	C00105	HMDB00288	2.72183e+07	35076206	36441484	35452528
528	uridine-2',3'-cyclic monophosphate	Nucleotide	Pyrimidine Metabolism, Uracil containing	LC/MS Neg	1090	305.018	C02355	HMDB11640	8572517	1.1631e+07	8.02164e+06	7.78991e+06
529	pentose acid*	Partially Characterized Molecules	Partially Characterized Molecules	LC/MS Polar	2180	165.041			1.0778e+07	3.4497e+06	4.48634e+06	4.29823e+06
530	phenylacetylserine	Peptide	Acetylated Peptides	LC/MS Neg	2195	222.077			288213	731204	2067628	2.35832e+06
531	alanylleucine	Peptide	Dipeptide	LC/MS Pos Early	3055	203.139		HMDB28691	4.00583e+06	2.00421e+06	3.87234e+06	4173531
532	glycylisoleucine	Peptide	Dipeptide	LC/MS Neg	1820	187.109		HMDB28844	540792	196065	440302	676649
533	glycylleucine	Peptide	Dipeptide	LC/MS Pos Early	3059	189.123	C02155	HMDB00759	6326804	2278506	5247117	7377616
534	glycylvaline	Peptide	Dipeptide	LC/MS Pos Early	2734	175.108		HMDB28854	7.71882e+06	4.14143e+06	6.96419e+06	8.89242e+06
535	isoleucylglycine	Peptide	Dipeptide	LC/MS Neg	1992	187.109		HMDB28907	4.46493e+06	1.78412e+06	4124467	4.232e+06
536	lysylleucine	Peptide	Dipeptide	LC/MS Pos Early	3370	260.197		HMDB28955	9.01398e+06	4.36371e+06	5.89535e+06	3.82081e+06
537	prolylglycine	Peptide	Dipeptide	LC/MS Pos Early	2136	173.092		HMDB11178	9.62314e+06	7.44032e+06	9701884	8623178
538	valylglutamine	Peptide	Dipeptide	LC/MS Pos Early	2295	246.145		HMDB29125	4054852	1.40483e+06	3.62673e+06	6793803
539	gamma-glutamyl-alpha-lysine	Peptide	Gamma-glutamyl Amino Acid	LC/MS Pos Early	2784	276.155			1.26301e+07	2.39749e+07	25471715	1.15372e+07
540	gamma-glutamyl-epsilon-lysine	Peptide	Gamma-glutamyl Amino Acid	LC/MS Pos Early	2725	276.155		HMDB03869	3.63624e+06	4.6605e+06	3.2819e+06	3.16182e+06
541	gamma-glutamylcysteine	Peptide	Gamma-glutamyl Amino Acid	LC/MS Pos Early	2118	251.07	C00669	HMDB01049	1.48611e+07	1.62876e+07	1.57087e+07	1.46676e+07
542	gamma-glutamylglutamate	Peptide	Gamma-glutamyl Amino Acid	LC/MS Pos Early	1775	277.103	C05282	HMDB11737	3.20754e+06	2817548	5.6369e+06	2.09693e+06
543	gamma-glutamylglutamine	Peptide	Gamma-glutamyl Amino Acid	LC/MS Pos Early	1430	276.119	C05283	HMDB11738	3088729	6.02301e+06	7.33383e+06	1.31768e+06
544	gamma-glutamylhistidine	Peptide	Gamma-glutamyl Amino Acid	LC/MS Pos Early	2740	285.119			10039988	1.16776e+07	1.64499e+07	5.56018e+06
545	gamma-glutamylisoleucine*	Peptide	Gamma-glutamyl Amino Acid	LC/MS Pos Early	2940	261.144		HMDB11170	1.37985e+06	1.38144e+06	2.40294e+06	801196
546	gamma-glutamylleucine	Peptide	Gamma-glutamyl Amino Acid	LC/MS Pos Early	2991	261.144		HMDB11171	3.52216e+06	3.24982e+06	7.13734e+06	2545261
547	gamma-glutamylthreonine	Peptide	Gamma-glutamyl Amino Acid	LC/MS Pos Early	1750	249.108		HMDB29159	3.00263e+06	2.60123e+06	4.4383e+06	2958446
548	gamma-glutamyltryptophan	Peptide	Gamma-glutamyl Amino Acid	LC/MS Neg	1960	332.125		HMDB29160	1.97497e+06	2.15732e+06	2690518	897661
549	gamma-glutamyltyrosine	Peptide	Gamma-glutamyl Amino Acid	LC/MS Neg	1240	309.109		HMDB11741	976155	699751	1835022	699604
550	N,N-dimethyl-pro-pro	Peptide	Modified Peptides	LC/MS Pos Early	2500	241.155			5.04274e+07	5.3695e+07	6.32806e+07	5.18857e+07
551	1,2,3-butanetriol	Xenobiotics	Food Component/Plant	LC/MS Neg	925	105.056			1.19092e+07	13087282	7.20126e+06	4.78095e+06
552	2,4-di-tert-butylphenol	Xenobiotics	Chemical	LC/MS Neg	5749	205.16			33990374	5.10796e+07	14815736	1.6754e+07
553	anthraniloyl-O-glucose	Xenobiotics	Benzoate Metabolism	LC/MS Neg	2593	298.093			1.35694e+06	1079373	332265	434194
554	benzoate	Xenobiotics	Benzoate Metabolism	LC/MS Neg	1750	121.029	C00180	HMDB01870	3.97507e+07	2.27788e+07	2.58212e+07	1.72657e+07
555	coixol	Xenobiotics	Food Component/Plant	LC/MS Neg	3619	164.035		HMDB36582	2.31234e+08	156346304	2.32082e+08	2.10334e+08
556	coniferin	Xenobiotics	Food Component/Plant	LC/MS Neg	2607	341.124	C00761	HMDB13682	5513612	2.51804e+06	899771	1.1538e+06
557	cyclic(AMP-GMP)	Xenobiotics	Bacterial/Fungal	LC/MS Neg	1481	673.093			109814	153856	133797	197044
558	DIMBOA	Xenobiotics	Food Component/Plant	LC/MS Neg	2165	210.041	C04720		36519559	3.68956e+07	46991210	120935828
559	ferulate	Xenobiotics	Food Component/Plant	LC/MS Neg	1755	193.051	C01494	HMDB00954	2.67547e+06	1767478	2.10883e+06	1.23269e+06
560	hydroquinone beta-D-glucopyranoside	Xenobiotics	Food Component/Plant	LC/MS Neg	1520	271.082	C06186	HMDB29943	4.44569e+06	1.27753e+07	15667176	1.24935e+07
561	sulfate*	Xenobiotics	Chemical	LC/MS Neg	616	96.9601	C00059	HMDB01448	3.48359e+07	3.14702e+07	5.30216e+07	4.45612e+07
562	syringin	Xenobiotics	Food Component/Plant	LC/MS Neg	2754	371.135	C01533		2.10015e+06	1441508	1.04487e+06	1386043
563	tartronate (hydroxymalonate)	Xenobiotics	Food Component/Plant	LC/MS Neg	610	118.999	C02287	HMDB35227	10635577	8112626	9.15072e+06	8.62181e+06
564	1-kestose	Xenobiotics	Food Component/Plant	LC/MS Polar	3970	549.167	C03661	HMDB11729	8611052	7322125	8361108	7.40027e+06
565	2,3-dihydroxyisovalerate	Xenobiotics	Food Component/Plant	LC/MS Polar	1050	133.051	C04039	HMDB12141	1.76276e+06	3.59277e+06	3.89853e+06	967999
566	2-isopropylmalate	Xenobiotics	Food Component/Plant	LC/MS Polar	2605	175.061	C02504	HMDB00402	945634	3180518	3.67091e+06	1.09298e+06
567	3-dehydroshikimate	Xenobiotics	Food Component/Plant	LC/MS Polar	1962	171.03	C02637		315290	252776	656879	724734
568	erythritol	Xenobiotics	Food Component/Plant	LC/MS Polar	1491	167.056	C00503	HMDB02994	1.36746e+08	8.49941e+07	144333416	8.23017e+07
569	gluconate	Xenobiotics	Food Component/Plant	LC/MS Polar	2922	195.051	C00257	HMDB00625	7.58877e+07	66172604	6.98811e+07	39815486
570	mannonate*	Xenobiotics	Food Component/Plant	LC/MS Polar	2736	195.051			1.23568e+07	6.95569e+06	24877067	8320526
571	panose	Xenobiotics	Food Component/Plant	LC/MS Polar	4503.4	549.167	C00713	HMDB11729	1.55763e+06	2.75514e+06	1.26553e+06	1420140
572	quinate	Xenobiotics	Food Component/Plant	LC/MS Polar	2432.9	191.056	C00296	HMDB03072	14706857	10713502	21341453	10171398
573	2-dimethylaminoethanol	Xenobiotics	Food Component/Plant	LC/MS Pos Early	1983	90.0913	D07777	HMDB32231	9.07967e+06	3.0596e+06	3931655	4.73878e+06
574	3-formylindole	Xenobiotics	Food Component/Plant	LC/MS Pos Early	2736	146.06	C08493	HMDB29737	4298698	4492240	2.63816e+06	2.41155e+06
575	deoxymugineic acid	Xenobiotics	Food Component/Plant	LC/MS Pos Early	1036	305.134			29750742	4.24421e+07	28070725	3.0138e+07
576	ergothioneine	Xenobiotics	Food Component/Plant	LC/MS Pos Early	850	230.096	C05570	HMDB03045	2515463	773162	5348315	4204993
577	ethyl beta-glucopyranoside	Xenobiotics	Food Component/Plant	LC/MS Pos Early	1100	226.129			2.67266e+06	17748033	1.10731e+06	610157
578	histidine betaine (hercynine)*	Xenobiotics	Food Component/Plant	LC/MS Pos Early	2094	198.124			1.21227e+08	1.81421e+08	1.09818e+08	94407692
579	methyl glucopyranoside (alpha + beta)	Xenobiotics	Food Component/Plant	LC/MS Pos Early	832	212.113			6.61797e+07	5.74333e+07	5.01127e+07	4.13607e+07
580	nicotianamine	Xenobiotics	Food Component/Plant	LC/MS Pos Early	1800	304.15	C05324		51341348	1.0767e+08	68695256	51632240
581	S-carboxymethyl-L-cysteine	Xenobiotics	Drug - Other	LC/MS Pos Early	1490	180.032	C03727	HMDB29415	728715	584403	898387	646189
582	stachydrine	Xenobiotics	Food Component/Plant	LC/MS Pos Early	1440	144.102	C10172	HMDB04827	10255642	1.61299e+07	1.26931e+07	8.75999e+06
583	theanine	Xenobiotics	Food Component/Plant	LC/MS Pos Early	2180	175.108	C01047	HMDB34365	2.85121e+07	5.0137e+07	10311084	6.38577e+06
584	thioproline	Xenobiotics	Chemical	LC/MS Pos Early	1250	134.027			7.07987e+07	6.27983e+07	6.07136e+07	5.195e+07

## Sheet: Table S2
Supplementary Table S2. Metabolites upregualted and downregulated in WCR susceptible insects fed on non-Bt corn compared with those fed on Bt maize
No.	Metabolite		Super Pathway	Sub Pathway	Platform	Retention index	Mass	KEGG accession	HMDB accession	Abundance
										susceptible insects on non Bt-maize	susceptible insects on eCry3.1Ab-expressing maize	susceptible insects on mCry3A-expressing maize	susceptible insects on Cry3Bb1-expressing maize
1	2-methylserine	Upregulated	Amino Acid	Glycine, Serine and Threonine Metabolism	LC/MS Pos Early	1652	120.066	C02115		2.12674e+07	3.31408e+07	2.22005e+07	41471184
2	5-hydroxylysine	Upregulated	Amino Acid	Lysine Metabolism	LC/MS Pos Early	2790	163.108	C16741	HMDB00450	5733095	7.79144e+06	8.31498e+06	7.40464e+06
3	N6-methyllysine	Upregulated	Amino Acid	Lysine Metabolism	LC/MS Pos Early	2831	161.129	C02728	HMDB02038	92043128	96171424	100709848	1.01735e+08
4	N2-acetyllysine	Upregulated	Amino Acid	Lysine Metabolism	LC/MS Polar	3372.6	187.109	C12989	HMDB00446	219024	293519	347103	270472
5	N-formylanthranilic acid	Upregulated	Amino Acid	Tryptophan Metabolism	LC/MS Polar	900	164.035	C05653	HMDB04089	347429	443524	530412	280714
6	argininate*	Upregulated	Amino Acid	Urea cycle; Arginine and Proline Metabolism	LC/MS Pos Early	2150	176.103		HMDB03148	33250432	3.90832e+07	3.64244e+07	42326804
7	N-monomethylarginine	Upregulated	Amino Acid	Urea cycle; Arginine and Proline Metabolism	LC/MS Pos Early	2845	189.135	C03884	HMDB29416	55357016	6.10431e+07	80895636	6.90523e+07
8	malate	Upregulated	Energy	TCA Cycle	LC/MS Neg	615.6	133.014	C00149	HMDB00156	7.66405e+08	8.27182e+08	1.00647e+09	9.12991e+08
9	arachidoyl-tetradecasphingadienine-phosphoethanolamine (d14:2/20:0)*	Upregulated	Lipid	Ceramide PEs	LC/MS Pos Late	2055	659.512			3.80222e+06	4.77362e+06	5024756	4502158
10	myo-inositol	Upregulated	Lipid	Inositol Metabolism	LC/MS Polar	3506.3	225.062	C00137	HMDB00211	8.88575e+06	1.03529e+07	1.03447e+07	9.56914e+06
11	1-oleoyl-2-linoleoyl-GPC (18:1/18:2)*	Upregulated	Lipid	Phosphatidylcholine (PC)	LC/MS Pos Late	2250	784.585			1.08142e+09	1.08224e+09	1.40974e+09	1284671232
12	1-palmitoyl-2-palmitoleoyl-GPC (16:0/16:1)*	Upregulated	Lipid	Phosphatidylcholine (PC)	LC/MS Pos Late	2200	732.554			54114592	5.3467e+07	77397872	7.0979e+07
13	choline	Upregulated	Lipid	Phospholipid Metabolism	LC/MS Pos Early	1961	104.107	C00114	HMDB00097	2.10511e+09	2.46405e+09	2352317184	2.23883e+09
14	1-(1-enyl-palmitoyl)-2-linoleoyl-GPC (P-16:0/18:2)*	Upregulated	Lipid	Plasmalogen	LC/MS Pos Late	2300	742.574		HMDB11211	3.08779e+06	4122966	3.05698e+06	3.36274e+06
15	dehydrophytosphingosine*	Upregulated	Lipid	Sphingolipid Synthesis	LC/MS Pos Late	1302	316.285			2.02052e+06	6.82794e+06	8.11503e+06	5.93974e+06
16	sphinganine	Upregulated	Lipid	Sphingolipid Synthesis	LC/MS Pos Late	1413	302.305	C00836	HMDB00269	542003	737197	1.1085e+06	925632
17	sphingomyelin (d18:1/18:1, d18:2/18:0)	Upregulated	Lipid	Sphingomyelins	LC/MS Pos Late	2167	729.591		HMDB12101	133241264	179345904	1.89205e+08	1.52679e+08
18	sphingomyelin (d18:1/22:1, d18:2/22:0, d16:1/24:1)*	Upregulated	Lipid	Sphingomyelins	LC/MS Pos Late	2775	785.653		HMDB12104	1.44891e+06	1847114	2.40252e+06	1.92979e+06
19	hexadecasphingosine (d16:1)*	Upregulated	Lipid	Sphingosines	LC/MS Pos Late	1289	272.258			6.17906e+06	7.94061e+06	1.08405e+07	8315850
20	sphingosine	Upregulated	Lipid	Sphingosines	LC/MS Pos Late	1393	300.29	C00319	HMDB00252	238002	643646	840187	594651
21	4-cholesten-3-one	Upregulated	Lipid	Sterol	LC/MS Pos Late	2520	385.346	C00599	HMDB00921	750804	1.36333e+06	1.54512e+06	1.42494e+06
22	campesterol	Upregulated	Lipid	Sterol	LC/MS Pos Late	2873	383.367	C01789	HMDB02869	1.33664e+06	2.1703e+06	1.84766e+06	1679475
23	cholesterol	Upregulated	Lipid	Sterol	LC/MS Pos Late	2707	369.352	C00187	HMDB00067	824347	1113396	1.34474e+06	1.1174e+06
24	N1-methylinosine	Upregulated	Nucleotide	Purine Metabolism, (Hypo)Xanthine/Inosine containing	LC/MS Pos Early	1430	283.104		HMDB02721	708694	970970	1371211	1.53658e+06
25	1-methyladenosine	Upregulated	Nucleotide	Purine Metabolism, Adenine containing	LC/MS Pos Early	2120	282.12	C02494	HMDB03331	2.24237e+07	3.02572e+07	41802184	39480908
26	N2,N2-dimethylguanosine	Upregulated	Nucleotide	Purine Metabolism, Guanine containing	LC/MS Pos Early	2210	312.13		HMDB04824	3.00791e+06	5204904	7.14999e+06	6414382
27	2'-O-methylcytidine	Upregulated	Nucleotide	Pyrimidine Metabolism, Cytidine containing	LC/MS Pos Early	2411	258.108			5.35248e+06	6.24438e+06	1.0408e+07	7.50373e+06
28	3-methylcytidine	Upregulated	Nucleotide	Pyrimidine Metabolism, Cytidine containing	LC/MS Pos Early	2176	258.108			2213835	4.04642e+06	5.74448e+06	4.97266e+06
29	cytidine 2',3'-cyclic monophosphate	Upregulated	Nucleotide	Pyrimidine Metabolism, Cytidine containing	LC/MS Pos Early	769	306.049	C02354	HMDB11691	5168287	7206063	5.66002e+06	4.89481e+06
30	UMP	Upregulated	Nucleotide	Pyrimidine Metabolism, Uracil containing	LC/MS Polar	4150	323.029	C00105	HMDB00288	2.72183e+07	35076206	36441484	35452528
31	cyclic(AMP-GMP)	Upregulated	Xenobiotics	Bacterial/Fungal	LC/MS Neg	1481	673.093			109814	153856	133797	197044
1	fructosyllysine	Downregulated	Amino Acid	Lysine Metabolism	LC/MS Pos Early	2784	309.166			1.01385e+08	69199580	3.79852e+07	2.91196e+07
2	acetylagmatine	Downregulated	Amino Acid	Polyamine Metabolism	LC/MS Pos Early	2514	173.14	C02131		1.73109e+07	8.68237e+06	1.10083e+07	7.23565e+06
3	spermidine	Downregulated	Amino Acid	Polyamine Metabolism	LC/MS Pos Early	3355	146.165	C00315	HMDB01257	3.00946e+08	2.21539e+08	2.43999e+08	222004608
4	o-Tyrosine	Downregulated	Amino Acid	Tyrosine Metabolism	LC/MS Pos Early	2772	182.081		HMDB06050	2.51239e+06	2.01522e+06	1.7692e+06	1.98829e+06
5	biotin	Downregulated	Cofactors and Vitamins	Biotin Metabolism	LC/MS Pos Early	2253	245.095	C00120	HMDB00030	1.53318e+06	1.20933e+06	576361	833666
6	FAD	Downregulated	Cofactors and Vitamins	Riboflavin Metabolism	LC/MS Neg	2425	784.15	C00016	HMDB01248	875527	450028	554887	665229
7	alpha-tocopherol	Downregulated	Cofactors and Vitamins	Tocopherol Metabolism	LC/MS Pos Late	2522	430.378	C02477	HMDB01893	9.53081e+07	4.35025e+07	26320596	37866230
8	pyridoxal	Downregulated	Cofactors and Vitamins	Vitamin B6 Metabolism	LC/MS Pos Early	2343	168.065	C00250	HMDB01545	1.69437e+07	14556851	1.01642e+07	11426624
9	alpha-ketoglutarate	Downregulated	Energy	TCA Cycle	LC/MS Polar	2700	145.014	C00026	HMDB00208	7.00627e+08	478634352	1.78009e+08	238134264
10	linoleoyl-linolenoyl-glycerol (18:2/18:3) [1]*	Downregulated	Lipid	Diacylglycerol	LC/MS Pos Late	2426	632.525			6.10091e+06	3.46894e+06	3.04475e+06	2.78322e+06
11	linoleoyl-linolenoyl-glycerol (18:2/18:3) [2]*	Downregulated	Lipid	Diacylglycerol	LC/MS Pos Late	2478	632.525			3.45727e+07	1.95467e+07	25469442	17466928
12	eicosanedioate (C20-DC)	Downregulated	Lipid	Fatty Acid, Dicarboxylate	LC/MS Neg	5200.9	341.27			838354	484818	501077	443384
13	3-hydroxysebacate	Downregulated	Lipid	Fatty Acid, Monohydroxy	LC/MS Neg	1282	217.108		HMDB00350	354438	215705	237047	255778
14	dihomolinolenate (20:3n3 or 3n6)	Downregulated	Lipid	Long Chain Polyunsaturated Fatty Acid (n3 and n6)	LC/MS Neg	5596	305.249	C03242	HMDB02925	6.56073e+07	4.8011e+07	9.86307e+06	1.62997e+07
15	hexadecatrienoate (16:3n3)	Downregulated	Lipid	Long Chain Polyunsaturated Fatty Acid (n3 and n6)	LC/MS Neg	5330	249.186			1486120	1070982	585987	534506
16	1,2-dilinolenoyl-GPC (18:3/18:3)*	Downregulated	Lipid	Phosphatidylcholine (PC)	LC/MS Pos Late	1850	778.538		HMDB08206	32842982	8.1497e+06	1.54296e+07	1.2891e+07
17	beta-sitosterol	Downregulated	Lipid	Sterol	LC/MS Pos Late	3054	397.383	C01753	HMDB00852	3455327	2.7318e+06	2.84018e+06	2.48479e+06
18	pentose acid*	Downregulated	Partially Characterized Molecules	Partially Characterized Molecules	LC/MS Polar	2180	165.041			1.0778e+07	3.4497e+06	4.48634e+06	4.29823e+06
19	benzoate	Downregulated	Xenobiotics	Benzoate Metabolism	LC/MS Neg	1750	121.029	C00180	HMDB01870	3.97507e+07	2.27788e+07	2.58212e+07	1.72657e+07
20	2-dimethylaminoethanol	Downregulated	Xenobiotics	Food Component/Plant	LC/MS Pos Early	1983	90.0913	D07777	HMDB32231	9.07967e+06	3.0596e+06	3931655	4.73878e+06
21	coniferin	Downregulated	Xenobiotics	Food Component/Plant	LC/MS Neg	2607	341.124	C00761	HMDB13682	5513612	2.51804e+06	899771	1.1538e+06

## Sheet: Table S3
Supplementary Table S3. Metabolites detected in resistant western corn rootworm larvae fed on maize. *Percent adult emergence from eggs of WCR on Bt transgenic maize roots expressing eCry3.1Ab, mCry3A, and Cry3Bb1 on WCR larvae was 0.21%, 2.17%, and 1.51%, respectively in the field. **Cry3Bb1-resistant insects were >100-fold resistant, whereas eCry3.1Ab and mCry3A-resistant insects were >13-fold …
No	Metabolite	Super Pathway	Sub Pathway	Platform	Retention index	Mass	KEGG accession	HMDB accession	Abundance
									eCry3.1Ab-resistant insects on eCry3.1Ab-expressing maize*	eCry3.1Ab-resistant insects** on a non Bt-maize	mCry3A-resistant insects on mCry3A-expressing maize	mCry3A-resistant insects on non Bt-maize	Cry3Bb1-resistant insects on Cry3Bb1-expressing maize	Cry3Bb1-resistant insects on non-Bt maize
1	alanine	Amino Acid	Alanine and Aspartate Metabolism	LC/MS Pos Early	1700	90.055	C00041	HMDB00161	1927047680	1.42336e+09	1645101056	1534313472	1.41232e+09	1.29963e+09
2	asparagine	Amino Acid	Alanine and Aspartate Metabolism	LC/MS Pos Early	1225	133.061	C00152	HMDB00168	2564741632	1419040096	1970974080	2203726080	9.96545e+08	1.58182e+09
3	aspartate	Amino Acid	Alanine and Aspartate Metabolism	LC/MS Pos Early	1165	134.045	C00049	HMDB00191	181059248	1.17827e+08	119071300	88083656	7.42014e+07	1.3363e+08
4	N-acetylalanine	Amino Acid	Alanine and Aspartate Metabolism	LC/MS Polar	1564.8	130.051	C02847	HMDB00766	3.67224e+06	2260893	1.99336e+06	2.80279e+06	2.04899e+06	2.36695e+06
5	N-acetylaspartate (NAA)	Amino Acid	Alanine and Aspartate Metabolism	LC/MS Polar	3143	174.041	C01042	HMDB00812	1.4553e+06	1193751	1.14255e+06	1.2649e+06	1373323	1.23779e+06
6	N-methylalanine	Amino Acid	Alanine and Aspartate Metabolism	LC/MS Pos Early	1580	104.071	C02721	HMDB0094692	33221384	42140610	31662454	3.8663e+07	3.61824e+07	29907822
7	2-pyrrolidinone	Amino Acid	Glutamate Metabolism	LC/MS Pos Early	1262	86.06		HMDB02039	3.74317e+06	2.38922e+06	2.74378e+06	2.69025e+06	1.6537e+06	2.08251e+06
8	alpha-ketoglutaramate*	Amino Acid	Glutamate Metabolism	LC/MS Polar	1916	144.03			21148796	5.7527e+06	6.76356e+06	6.119e+06	5.38209e+06	5.85151e+06
9	carboxyethyl-GABA	Amino Acid	Glutamate Metabolism	LC/MS Pos Early	2085	176.092		HMDB02201	13855938	1.10604e+07	1.0704e+07	1.0156e+07	9.62284e+06	11378636
10	glutamate	Amino Acid	Glutamate Metabolism	LC/MS Pos Early	1500	148.06	C00025	HMDB00148	9.41584e+09	7626406912	8608670208	8853473280	8.38432e+09	8.46421e+09
11	glutamate, gamma-methyl ester	Amino Acid	Glutamate Metabolism	LC/MS Pos Early	2170	162.076		HMDB61715	2.20869e+09	1.79259e+09	1.9646e+09	1935328256	1.96001e+09	2036592384
12	glutamine	Amino Acid	Glutamate Metabolism	LC/MS Pos Early	1291	147.076	C00064	HMDB00641	8.24748e+07	1.21912e+08	1.11295e+08	271047136	9.61614e+07	1.0281e+08
13	N-acetylglutamate	Amino Acid	Glutamate Metabolism	LC/MS Polar	3106	188.056	C00624	HMDB01138	1.00941e+07	1.44811e+07	1.64066e+07	14897784	1.63317e+07	1.72371e+07
14	pyroglutamine*	Amino Acid	Glutamate Metabolism	LC/MS Pos Early	1900	129.066			2.51351e+06	864993	2.38969e+06	1.16778e+06	1.34531e+06	1.46814e+06
15	S-1-pyrroline-5-carboxylate	Amino Acid	Glutamate Metabolism	LC/MS Pos Early	1528	114.055	C04322	HMDB01301	2.00284e+06	1352265	1.3312e+06	1.23268e+06	1.11269e+06	1.37401e+06
16	2-hydroxybutyrate/2-hydroxyisobutyrate	Amino Acid	Glutathione Metabolism	LC/MS Polar	1258	103.04			1.53701e+06	1.01088e+06	953895	1.18167e+06	1.1059e+06	1595509
17	5-oxoproline	Amino Acid	Glutathione Metabolism	LC/MS Neg	738.5	128.035	C01879	HMDB00267	41313072	3.50614e+07	3.26153e+07	3.74897e+07	3.47403e+07	3.43274e+07
18	CoA-glutathione*	Amino Acid	Glutathione Metabolism	LC/MS Neg	1326	535.084	C00920		184582	306081	181928	355682	311035	206742
19	cysteine-glutathione disulfide	Amino Acid	Glutathione Metabolism	LC/MS Pos Early	2465	427.095		HMDB00656	3.30999e+07	26647932	1.98381e+07	2.44432e+07	2.8112e+07	2.14481e+07
20	cysteinylglycine	Amino Acid	Glutathione Metabolism	LC/MS Pos Early	2132	179.048	C01419	HMDB00078	1.24355e+07	6.9579e+06	5.79047e+06	7270751	6188360	7.48633e+06
21	glutathione, oxidized (GSSG)	Amino Acid	Glutathione Metabolism	LC/MS Pos Early	2667	613.159	C00127	HMDB03337	84083448	84227440	7.52098e+07	1.13212e+08	107229836	7.84887e+07
22	glutathione, reduced (GSH)	Amino Acid	Glutathione Metabolism	LC/MS Pos Early	2000	308.091	C00051	HMDB00125	4.75852e+08	405006432	4.15214e+08	4.68828e+08	379766816	403795968
23	ophthalmate	Amino Acid	Glutathione Metabolism	LC/MS Pos Early	2085	290.135		HMDB05765	2.81629e+07	2.34791e+07	18758094	2.64705e+07	18936828	2.17647e+07
24	S-(1,2-dicarboxyethyl)glutathione	Amino Acid	Glutathione Metabolism	LC/MS Pos Early	1802	424.102			505490	943971	711420	921872	679558	693257
25	2-methylserine	Amino Acid	Glycine, Serine and Threonine Metabolism	LC/MS Pos Early	1652	120.066	C02115		62723452	24960290	3.01813e+07	2.62717e+07	6.07048e+07	21566854
26	3-phosphoserine	Amino Acid	Glycine, Serine and Threonine Metabolism	LC/MS Pos Early	591	186.016	C01005	HMDB00272	340783	340376	516431	528206	597605	391039
27	betaine	Amino Acid	Glycine, Serine and Threonine Metabolism	LC/MS Pos Early	1064	118.086	C00719	HMDB00043	593119296	2.61367e+08	1.99956e+08	2.16739e+08	6.98565e+08	1.95895e+08
28	dimethylglycine	Amino Acid	Glycine, Serine and Threonine Metabolism	LC/MS Pos Early	1104	104.071	C01026	HMDB00092	2.27472e+06	1.26324e+06	1.60912e+06	1404799	1.79303e+06	1.10212e+06
29	glycine	Amino Acid	Glycine, Serine and Threonine Metabolism	LC/MS Pos Early	1375	76.0393	C00037	HMDB00123	274920448	196389248	2.26162e+08	2.43178e+08	230823216	199148272
30	homoserine	Amino Acid	Glycine, Serine and Threonine Metabolism	LC/MS Polar	2875.8	118.051	C00263	HMDB00719	12644925	8.48597e+06	8.58561e+06	22046441	1.15567e+07	8.34165e+06
31	homoserine lactone	Amino Acid	Glycine, Serine and Threonine Metabolism	LC/MS Pos Early	1980	102.055	C02926		2.7725e+07	29801746	2.12367e+07	2.72695e+07	2.75637e+07	4.14186e+07
32	N-acetylserine	Amino Acid	Glycine, Serine and Threonine Metabolism	LC/MS Polar	2000	146.046		HMDB02931	1.36707e+07	8.29958e+06	8.0206e+06	1.20601e+07	1.12693e+07	9.0949e+06
33	N-acetylthreonine	Amino Acid	Glycine, Serine and Threonine Metabolism	LC/MS Polar	1700	160.061		HMDB62557	5.37741e+06	3.30379e+06	2.87159e+06	3.77783e+06	3.60246e+06	3088495
34	phosphothreonine	Amino Acid	Glycine, Serine and Threonine Metabolism	LC/MS Pos Early	605	200.032	C12147		643232	603053	682285	686506	568617	589071
35	sarcosine	Amino Acid	Glycine, Serine and Threonine Metabolism	LC/MS Pos Early	1280	90.055	C00213	HMDB00271	7.69557e+07	5.70369e+07	5.1478e+07	7.65757e+07	20908393	70393138
36	serine	Amino Acid	Glycine, Serine and Threonine Metabolism	LC/MS Pos Early	1239	106.05	C00065	HMDB00187	8.17072e+08	7.3559e+08	8.20531e+08	897544896	903985856	7.14594e+08
37	threonine	Amino Acid	Glycine, Serine and Threonine Metabolism	LC/MS Pos Early	1514	120.066	C00188	HMDB00167	2.09433e+09	1.60225e+09	2.26486e+09	2.1111e+09	1.73368e+09	1.84648e+09
38	4-guanidinobutanoate	Amino Acid	Guanidino and Acetamido Metabolism	LC/MS Pos Early	2320	146.092	C01035	HMDB03464	6.49806e+06	7.72764e+06	1.36229e+07	9.65221e+06	1.13341e+07	9.13965e+06
39	1-methyl-5-imidazoleacetate	Amino Acid	Histidine Metabolism	LC/MS Pos Early	1989	141.066		HMDB04988	1.16526e+06	701053	1.03983e+06	702448	840207	983705
40	1-methylhistidine	Amino Acid	Histidine Metabolism	LC/MS Neg	1227	168.078	C01152	HMDB00001	569742	542006	563155	554332	537632	482943
41	3-methylhistidine	Amino Acid	Histidine Metabolism	LC/MS Neg	906.3	168.078	C01152	HMDB00479	2.45425e+06	1.33307e+06	967012	1.55077e+06	1.71669e+06	1.50948e+06
42	4-imidazoleacetate	Amino Acid	Histidine Metabolism	LC/MS Pos Early	2055	127.05	C02835	HMDB02024	7.78056e+06	5.67801e+06	1.34865e+07	8.11586e+06	5.54601e+06	9.48495e+06
43	histamine	Amino Acid	Histidine Metabolism	LC/MS Pos Early	3035	112.087	C00388	HMDB00870	5103910	1013292	7460871	2.79766e+06	3.36697e+06	1.84952e+06
44	histidine	Amino Acid	Histidine Metabolism	LC/MS Neg	755.9	154.062	C00135	HMDB00177	2.24849e+08	2.02088e+08	2.28709e+08	222788000	2.12652e+08	2.29529e+08
45	histidine methyl ester	Amino Acid	Histidine Metabolism	LC/MS Pos Early	3080	170.092			3.63598e+06	2.22929e+06	1.91638e+06	2.8154e+06	2097025	2.41611e+06
46	imidazole lactate	Amino Acid	Histidine Metabolism	LC/MS Pos Early	2040	157.061	C05568	HMDB02320	1.51062e+07	9.56907e+06	9.97244e+06	9.91924e+06	8.09874e+06	1.14754e+07
47	N-acetylhistamine	Amino Acid	Histidine Metabolism	LC/MS Pos Early	2287	154.097	C05135	HMDB13253	1.04239e+07	2.47989e+06	9.59378e+06	6.2549e+06	5.25567e+06	3403000
48	N-acetylhistidine	Amino Acid	Histidine Metabolism	LC/MS Pos Early	2065	198.087	C02997	HMDB32055	2.75268e+06	1.79333e+06	2.08663e+06	1807714	2114920	2.13022e+06
49	2,3-dihydroxy-2-methylbutyrate	Amino Acid	Leucine, Isoleucine and Valine Metabolism	LC/MS Polar	1318	133.051		HMDB29576	7.96455e+06	1.30773e+07	4.5256e+06	7.39245e+06	8565167	10604178
50	3-hydroxyisobutyrate	Amino Acid	Leucine, Isoleucine and Valine Metabolism	LC/MS Polar	1619	103.04	C06001	HMDB00336	3.79353e+06	2768694	1.95654e+06	3.62757e+06	1377673	2.3492e+06
51	3-methyl-2-oxobutyrate	Amino Acid	Leucine, Isoleucine and Valine Metabolism	LC/MS Polar	911	115.04	C00141	HMDB00019	2.38856e+06	1.02847e+06	762395	1.01793e+06	701049	892345
52	3-methylglutaconate	Amino Acid	Leucine, Isoleucine and Valine Metabolism	LC/MS Polar	2700	99.0452		HMDB00522	143690	120688	133788	117963	118512	177662
53	4-methyl-2-oxopentanoate	Amino Acid	Leucine, Isoleucine and Valine Metabolism	LC/MS Neg	2170	129.056	C00233	HMDB00695	2.39613e+06	1.22697e+06	645809	1.21892e+06	1.13357e+06	851218
54	alpha-hydroxyisocaproate	Amino Acid	Leucine, Isoleucine and Valine Metabolism	LC/MS Neg	1840	131.071	C03264	HMDB00746	1.16796e+06	773360	484985	411778	547674	395770
55	alpha-hydroxyisovalerate	Amino Acid	Leucine, Isoleucine and Valine Metabolism	LC/MS Polar	1052	117.056		HMDB00407	5.35481e+06	5.30197e+06	4.48623e+06	4.47608e+06	5.6327e+06	1.12702e+07
56	beta-hydroxyisovalerate	Amino Acid	Leucine, Isoleucine and Valine Metabolism	LC/MS Polar	1149.8	117.056		HMDB00754	2.98149e+06	2.20845e+06	2.02615e+06	1874088	1992396	3.14079e+06
57	ethylmalonate	Amino Acid	Leucine, Isoleucine and Valine Metabolism	LC/MS Polar	2785	131.035		HMDB00622	434494	671129	581056	473225	777064	604164
58	isoleucine	Amino Acid	Leucine, Isoleucine and Valine Metabolism	LC/MS Pos Early	2800	132.102	C00407	HMDB00172	2.86079e+09	2580760064	2.46035e+09	2462066816	2.60978e+09	2.59856e+09
59	leucine	Amino Acid	Leucine, Isoleucine and Valine Metabolism	LC/MS Pos Early	2864	132.102			3288886272	2.4053e+09	2323218432	2318530816	2.52988e+09	2806016256
60	methylsuccinate	Amino Acid	Leucine, Isoleucine and Valine Metabolism	LC/MS Polar	2800	131.035		HMDB01844	1.14954e+06	1.17831e+06	1.29304e+06	901459	1.0961e+06	1.41952e+06
61	N-acetylleucine	Amino Acid	Leucine, Isoleucine and Valine Metabolism	LC/MS Neg	2400	172.098	C02710	HMDB11756	1.02823e+06	411918	411410	463155	556770	421755
62	N-acetylvaline	Amino Acid	Leucine, Isoleucine and Valine Metabolism	LC/MS Neg	1704	158.082		HMDB11757	1674188	708715	741314	724099	773077	566486
63	valine	Amino Acid	Leucine, Isoleucine and Valine Metabolism	LC/MS Pos Early	2479	118.086	C00183	HMDB00883	6.13589e+09	4.51674e+09	4.86263e+09	4.97209e+09	4.41988e+09	4.30662e+09
64	2-aminoadipate	Amino Acid	Lysine Metabolism	LC/MS Polar	3500	160.061	C00956	HMDB00510	8948553	3.95661e+06	1.03038e+07	6.04524e+06	2.88741e+06	6.59013e+06
65	5-hydroxylysine	Amino Acid	Lysine Metabolism	LC/MS Pos Early	2790	163.108	C16741	HMDB00450	6.34805e+06	4746316	7.44531e+06	6.76216e+06	6.10279e+06	6.7507e+06
66	cadaverine	Amino Acid	Lysine Metabolism	LC/MS Pos Early	3036	103.123	C01672	HMDB02322	3.18203e+06	3.27058e+06	3.05936e+06	2.72988e+06	3.47454e+06	2281765
67	fructosyllysine	Amino Acid	Lysine Metabolism	LC/MS Pos Early	2784	309.166			80419192	1.04164e+08	5.07796e+07	8.50491e+07	4.55482e+07	125822712
68	lysine	Amino Acid	Lysine Metabolism	LC/MS Pos Early	2850	147.113	C00047	HMDB00182	1.41681e+09	1.37183e+09	1308432384	1573452160	1.35793e+09	1.51644e+09
69	N,N,N-trimethyl-5-aminovalerate	Amino Acid	Lysine Metabolism	LC/MS Pos Early	2186	160.133			3.74376e+07	3.47052e+07	46942540	4.60044e+07	4.49215e+07	41766136
70	N,N-dimethyl-5-aminovalerate	Amino Acid	Lysine Metabolism	LC/MS Pos Early	2290	146.118			1.46195e+07	3.36158e+06	4.52852e+06	4.74018e+06	1.4147e+07	4.16929e+06
71	N-acetyl-cadaverine	Amino Acid	Lysine Metabolism	LC/MS Pos Early	2385	145.133		HMDB02284	1.46542e+07	1.274e+07	3.92607e+07	1.55077e+07	13883094	7.72916e+06
72	N2-acetyllysine	Amino Acid	Lysine Metabolism	LC/MS Polar	3372.6	187.109	C12989	HMDB00446	410128	221246	229289	292793	249440	350689
73	N6,N6,N6-trimethyllysine	Amino Acid	Lysine Metabolism	LC/MS Pos Early	2825	189.16	C03793	HMDB01325	1.41821e+09	1520203264	1561415040	1.61315e+09	1346158720	1.56168e+09
74	N6,N6-dimethyllysine	Amino Acid	Lysine Metabolism	LC/MS Pos Early	2831	175.144	C05545	HMDB13287	5.53007e+08	5.41036e+08	5.75393e+08	5.87888e+08	5.41978e+08	595244096
75	N6-acetyllysine	Amino Acid	Lysine Metabolism	LC/MS Polar	2612.6	187.109	C02727	HMDB00206	1.31895e+06	997657	745532	1.01533e+06	925854	1.13582e+06
76	N6-carboxyethyllysine	Amino Acid	Lysine Metabolism	LC/MS Pos Early	2695	219.134			2.56493e+07	1.70031e+07	11824996	15308610	11887639	1.84948e+07
77	N6-formyllysine	Amino Acid	Lysine Metabolism	LC/MS Pos Early	1992	175.108			2.91239e+06	1.99028e+06	1.48396e+06	2.16681e+06	1.46975e+06	2299916
78	N6-methyllysine	Amino Acid	Lysine Metabolism	LC/MS Pos Early	2831	161.129	C02728	HMDB02038	9.97397e+07	8.2102e+07	84972000	87495792	107279872	1.00183e+08
79	pipecolate	Amino Acid	Lysine Metabolism	LC/MS Pos Early	2200	130.086	C00408	HMDB00070	3.88052e+08	1.27792e+08	1.73646e+08	1.38341e+08	6.72122e+07	1.41821e+08
80	saccharopine	Amino Acid	Lysine Metabolism	LC/MS Pos Early	2530	277.139	C00449	HMDB00279	24703340	1.60727e+07	9.1968e+06	2.59756e+07	4.385e+06	8.92384e+06
81	3-sulfo-L-alanine	Amino Acid	Methionine, Cysteine, SAM and Taurine Metabolism	LC/MS Polar	2890	167.997	C00506	HMDB02757	628255	1.21744e+06	1.30536e+06	877126	995504	540163
82	cyano-alanine	Amino Acid	Methionine, Cysteine, SAM and Taurine Metabolism	LC/MS Polar	1516	113.036	C02512		754748	747402	372594	606504	804938	501230
83	cystathionine	Amino Acid	Methionine, Cysteine, SAM and Taurine Metabolism	LC/MS Pos Early	2270	223.075	C02291	HMDB00099	39583248	2.94178e+07	2.58637e+07	33196584	24045303	2.6784e+07
84	cysteine	Amino Acid	Methionine, Cysteine, SAM and Taurine Metabolism	LC/MS Pos Early	1475	122.027	C00097	HMDB00574	88098624	64579192	5.54258e+07	6.06234e+07	3.97631e+07	6.57667e+07
85	cystine	Amino Acid	Methionine, Cysteine, SAM and Taurine Metabolism	LC/MS Pos Early	2000	241.031	C00491	HMDB00192	591989	626043	384949	239645	564314	237397
86	lanthionine	Amino Acid	Methionine, Cysteine, SAM and Taurine Metabolism	LC/MS Pos Early	1730	209.059			5.89962e+06	4.50121e+06	3.58164e+06	3.97748e+06	3.48874e+06	3.40846e+06
87	methionine	Amino Acid	Methionine, Cysteine, SAM and Taurine Metabolism	LC/MS Pos Early	2526	150.058	C00073	HMDB00696	4.29544e+08	3.44728e+08	257512480	361291360	2.75204e+08	3.79776e+08
88	methionine sulfoxide	Amino Acid	Methionine, Cysteine, SAM and Taurine Metabolism	LC/MS Pos Early	1272	166.053	C02989	HMDB02005	48146402	52005299	2.16783e+07	1.1e+08	3.29052e+07	7.88457e+07
89	N-acetylmethionine	Amino Acid	Methionine, Cysteine, SAM and Taurine Metabolism	LC/MS Neg	1787	190.054	C02712	HMDB11745	4.48954e+06	3.93618e+06	2.46123e+06	4.87428e+06	3449049	4.59387e+06
90	S-adenosylhomocysteine (SAH)	Amino Acid	Methionine, Cysteine, SAM and Taurine Metabolism	LC/MS Neg	1832.4	383.114	C00021	HMDB00939	4.70786e+06	4.99574e+06	2.93528e+06	2.55506e+07	2.73715e+06	4.00016e+06
91	S-adenosylmethionine (SAM)	Amino Acid	Methionine, Cysteine, SAM and Taurine Metabolism	LC/MS Pos Early	3002	399.144	C00019	HMDB01185	84870276	98512224	1.13413e+08	1.00395e+08	6.53644e+07	1.38032e+08
92	S-methylcysteine	Amino Acid	Methionine, Cysteine, SAM and Taurine Metabolism	LC/MS Pos Early	1955	119.016		HMDB02108	1401743	954889	658125	886569	658641	1114392
93	S-methylcysteine sulfoxide	Amino Acid	Methionine, Cysteine, SAM and Taurine Metabolism	LC/MS Pos Early	900	152.038		HMDB29432	977003	631120	608179	618667	360827	827944
94	S-methylmethionine	Amino Acid	Methionine, Cysteine, SAM and Taurine Metabolism	LC/MS Pos Early	2555	164.074	C05319	HMDB38670	1798865280	1.83322e+09	9.64389e+08	1.60708e+09	3.3083e+08	2259137888
95	N-acetylphenylalanine	Amino Acid	Phenylalanine Metabolism	LC/MS Neg	2597	206.082	C03519	HMDB00512	1.60752e+06	780316	661151	746458	777038	621406
96	phenylacetate	Amino Acid	Phenylalanine Metabolism	LC/MS Neg	2150	91.0554	C07086	HMDB00209	422676	290882	152393	338400	316667	347464
97	phenylalanine	Amino Acid	Phenylalanine Metabolism	LC/MS Pos Early	2878	166.086	C00079	HMDB00159	2003687296	1.76072e+09	1.78609e+09	1.83703e+09	1.71324e+09	1.6322e+09
98	phenyllactate (PLA)	Amino Acid	Phenylalanine Metabolism	LC/MS Neg	2208	165.056	C05607	HMDB00779	1.13707e+06	993268	759058	758756	625552	549036
99	phenylpyruvate	Amino Acid	Phenylalanine Metabolism	LC/MS Neg	2515	163.04	C00166	HMDB00205	9.98191e+06	9.07851e+06	3894431	7610464	8.57752e+06	6.98192e+06
100	(N(1) + N(8))-acetylspermidine	Amino Acid	Polyamine Metabolism	LC/MS Pos Early	3080	188.176			66416692	64646824	7.57055e+07	89236748	6.20896e+07	53881624
101	5-methylthioadenosine (MTA)	Amino Acid	Polyamine Metabolism	LC/MS Pos Early	2752	298.097	C00170	HMDB01173	9.92371e+07	8.60155e+07	95906696	9.21737e+07	7.03598e+07	138463088
102	acetylagmatine	Amino Acid	Polyamine Metabolism	LC/MS Pos Early	2514	173.14	C02131		9703045	1.23857e+07	1.85454e+07	12259099	1.12395e+07	5.72676e+06
103	agmatine	Amino Acid	Polyamine Metabolism	LC/MS Pos Early	3057	131.129	C00179	HMDB01432	19575134	1.49951e+07	1.59976e+07	1.91305e+07	53523687	1.18587e+07
104	isoputreanine	Amino Acid	Polyamine Metabolism	LC/MS Pos Early	3043	161.129			2.57173e+08	2.05349e+08	2.00255e+08	1.63847e+08	184470064	2.09879e+08
105	N(1)-acetylspermine	Amino Acid	Polyamine Metabolism	LC/MS Pos Early	3356	245.234	C02567	HMDB01186	312045	439948	286137	227882	164670	305029
106	N-acetyl-isoputreanine	Amino Acid	Polyamine Metabolism	LC/MS Pos Early	2305	203.139			23019804	2.72859e+07	3.55481e+07	26308936	3.52901e+07	2.80362e+07
107	N-acetylputrescine	Amino Acid	Polyamine Metabolism	LC/MS Pos Early	2230	131.118	C02714	HMDB02064	180635440	4.36714e+08	492322680	6.16185e+08	291118144	1.80856e+08
108	N-carbamoylputrescine	Amino Acid	Polyamine Metabolism	LC/MS Pos Early	2015	132.113	C00436	HMDB33458	9934443	1816741	1.36259e+07	2326487	3.80536e+06	1.78368e+06
109	N1,N12-diacetylspermine	Amino Acid	Polyamine Metabolism	LC/MS Pos Early	3105	287.244	C03413	HMDB02172	1.54902e+06	995419	336255	475340	274777	483643
110	putrescine	Amino Acid	Polyamine Metabolism	LC/MS Pos Early	3027	89.1073	C00134	HMDB01414	550609984	6.1523e+08	6.35041e+08	6.82512e+08	5.79108e+08	6.28627e+08
111	spermidine	Amino Acid	Polyamine Metabolism	LC/MS Pos Early	3355	146.165	C00315	HMDB01257	2.29048e+08	259121456	2.19745e+08	2.75293e+08	217032864	2.80204e+08
112	spermine	Amino Acid	Polyamine Metabolism	LC/MS Pos Early	3350	203.223	C00750	HMDB01256	1462590	1.78642e+06	2.07264e+06	1.89617e+06	1.73645e+06	1.78837e+06
113	anthranilate	Amino Acid	Tryptophan Metabolism	LC/MS Pos Early	2606	120.044	C00108	HMDB01123	1.41565e+07	16457196	9.06379e+06	20540099	3.54609e+07	8473373
114	kynurenate	Amino Acid	Tryptophan Metabolism	LC/MS Neg	2224	188.035	C01717	HMDB00715	5.32824e+06	2.09038e+07	9.86625e+06	1.74409e+07	9.73881e+06	1.00603e+07
115	kynurenine	Amino Acid	Tryptophan Metabolism	LC/MS Pos Early	2739	209.092	C00328	HMDB00684	4.0311e+07	3.68862e+07	1.3291e+07	48575958	2.47756e+07	2.18323e+07
116	N-acetyltryptophan	Amino Acid	Tryptophan Metabolism	LC/MS Neg	2630	245.093	C03137	HMDB13713	127660	196081	137282	156677	176401	113912
117	N-formylanthranilic acid	Amino Acid	Tryptophan Metabolism	LC/MS Polar	900	164.035	C05653	HMDB04089	628809	1111364	445396	955791	475912	377750
118	oxindolylalanine	Amino Acid	Tryptophan Metabolism	LC/MS Pos Early	2756	221.092			9.925e+07	1.41711e+08	9.53152e+07	9.25818e+07	7.50303e+07	126873376
119	tryptophan	Amino Acid	Tryptophan Metabolism	LC/MS Pos Early	2986	205.097	C00078	HMDB00929	3.0028e+09	3.39592e+09	3416312832	3383110656	3.22976e+09	3.23397e+09
120	xanthurenate	Amino Acid	Tryptophan Metabolism	LC/MS Neg	1476	204.03	C02470	HMDB00881	107758	670819	333410	554189	216591	469759
121	3-methoxytyrosine	Amino Acid	Tyrosine Metabolism	LC/MS Pos Early	2555	212.092		HMDB01434	2.83621e+06	2.20625e+06	4159864	2.67264e+06	3217255	2.52345e+06
122	4-hydroxyphenylpyruvate	Amino Acid	Tyrosine Metabolism	LC/MS Neg	1690	179.035	C01179	HMDB00707	3367162	2.08678e+06	1.73285e+06	2.60732e+06	1319496	1.24368e+06
123	dihydroxyphenylalanine (L-DOPA)	Amino Acid	Tyrosine Metabolism	LC/MS Pos Early	2215	198.076	C00355	HMDB00181	85217184	9.1206e+07	96834480	52770108	7.67568e+07	5.31914e+07
124	dopamine	Amino Acid	Tyrosine Metabolism	LC/MS Pos Early	2385	154.086	C03758	HMDB00073	31689352	3.71277e+07	72647604	5.87561e+07	3.79618e+07	75500608
125	N-acetyltyrosine	Amino Acid	Tyrosine Metabolism	LC/MS Neg	1680	222.077		HMDB00866	1075217	629504	572733	652185	724050	541817
126	N-formylphenylalanine	Amino Acid	Tyrosine Metabolism	LC/MS Neg	2360	192.067			375728	291796	311454	319675	389467	170725
127	O-methyltyrosine	Amino Acid	Tyrosine Metabolism	LC/MS Pos Early	2790	196.097			3.63792e+06	2.38318e+06	2.00951e+06	2899397	1977896	2623925
128	o-Tyrosine	Amino Acid	Tyrosine Metabolism	LC/MS Pos Early	2772	182.081		HMDB06050	2.27599e+06	2293793	1939322	2.27732e+06	1.79458e+06	2.31079e+06
129	tyrosine	Amino Acid	Tyrosine Metabolism	LC/MS Pos Early	2430	182.081	C00082	HMDB00158	1.91783e+09	1.65225e+09	1.66947e+09	1.57568e+09	1.57818e+09	1781023360
130	2-oxoarginine*	Amino Acid	Urea cycle; Arginine and Proline Metabolism	LC/MS Pos Early	1760	174.087	C03771	HMDB04225	1.52193e+06	1.53925e+06	1339436	1.54749e+06	1.34577e+06	1.29045e+06
131	3-amino-2-piperidone	Amino Acid	Urea cycle; Arginine and Proline Metabolism	LC/MS Pos Early	2065	115.087		HMDB00323	437512	446790	586769	491831	568872	674153
132	3-hydroxyproline	Amino Acid	Urea cycle; Arginine and Proline Metabolism	LC/MS Pos Early	1243	132.065	C05147	HMDB02113	9.48256e+06	1.39888e+07	14846431	12019003	18004019	1.57584e+07
133	argininate*	Amino Acid	Urea cycle; Arginine and Proline Metabolism	LC/MS Pos Early	2150	176.103		HMDB03148	3.30653e+07	3.2233e+07	38980390	39558308	49959168	3.63019e+07
134	arginine	Amino Acid	Urea cycle; Arginine and Proline Metabolism	LC/MS Pos Early	2825	175.119	C00062	HMDB00517	2499602944	2.50191e+09	2777877504	2.60343e+09	2818265088	2.5665e+09
135	citrulline	Amino Acid	Urea cycle; Arginine and Proline Metabolism	LC/MS Pos Early	1520	176.103	C00327	HMDB00904	2.49173e+07	20383611	21631355	2.00514e+07	2.73094e+07	2.82946e+07
136	dimethylarginine (ADMA + SDMA)	Amino Acid	Urea cycle; Arginine and Proline Metabolism	LC/MS Pos Early	2850	203.15	C03626	HMDB01539	4.7629e+08	388703040	4.22662e+08	4.45176e+08	4.08416e+08	457444224
137	N,N,N-trimethyl-alanylproline betaine (TMAP)	Amino Acid	Urea cycle; Arginine and Proline Metabolism	LC/MS Pos Early	2470	229.155			2.22786e+08	1.76917e+08	157850248	176430824	223114848	2.15376e+08
138	N-acetylproline	Amino Acid	Urea cycle; Arginine and Proline Metabolism	LC/MS Pos Early	1695	158.081			60989776	3.48453e+07	44846916	4.30632e+07	2.59953e+07	49670504
139	N-delta-acetylornithine	Amino Acid	Urea cycle; Arginine and Proline Metabolism	LC/MS Pos Early	1877	175.108			2180730	928183	1.73427e+06	1.59893e+06	1.55293e+06	2.17292e+06
140	N-methylproline	Amino Acid	Urea cycle; Arginine and Proline Metabolism	LC/MS Pos Early	1335	130.086			12272270	6.41651e+06	1.06007e+07	4.54168e+06	4.01728e+06	9.21709e+06
141	N-monomethylarginine	Amino Acid	Urea cycle; Arginine and Proline Metabolism	LC/MS Pos Early	2845	189.135	C03884	HMDB29416	79282792	54367624	76400120	5.47916e+07	4.87343e+07	6.74832e+07
142	ornithine	Amino Acid	Urea cycle; Arginine and Proline Metabolism	LC/MS Pos Early	2800	133.097	C00077	HMDB03374	2.17252e+08	1.97973e+08	1.67388e+08	250363920	2.4141e+08	2.15874e+08
143	prolylhydroxyproline	Amino Acid	Urea cycle; Arginine and Proline Metabolism	LC/MS Pos Early	2128	229.118		HMDB06695	8.52581e+06	2.32658e+06	2768621	4.15199e+06	3.18777e+06	5.78419e+06
144	proline	Amino Acid	Urea cycle; Arginine and Proline Metabolism	LC/MS Pos Early	1603	116.071	C00148	HMDB00162	8084331008	4696494592	3.52517e+09	4152134656	3.9173e+09	6.57412e+09
145	hydroxyproline	Amino Acid	Urea cycle; Arginine and Proline Metabolism	LC/MS Pos Early	1064	132.065	C01157	HMDB00725	299134240	3.10514e+08	310513392	3.24278e+08	3.5573e+08	351211744
146	N6-carboxymethyllysine	Carbohydrate	Advanced Glycation End-product	LC/MS Pos Early	2500	205.118			1.44674e+07	1.49084e+07	1.00175e+07	1.76338e+07	9477951	1.53499e+07
147	erythronate*	Carbohydrate	Aminosugar Metabolism	LC/MS Polar	2186	135.03		HMDB00613	82102840	106282656	1.16479e+08	8.55068e+07	88273632	1.12665e+08
148	glucosamine-6-phosphate	Carbohydrate	Aminosugar Metabolism	LC/MS Polar	4521.5	258.038	C00352	HMDB01254	8329757	8.22692e+06	8.17171e+06	8.34314e+06	7.46064e+06	6.73733e+06
149	glucuronate	Carbohydrate	Aminosugar Metabolism	LC/MS Polar	3233.3	193.035	C00191	HMDB00127	5.51105e+06	4.31871e+06	3.98058e+06	3.50814e+06	3.49041e+06	4.12458e+06
150	N-acetyl-glucosamine 1-phosphate	Carbohydrate	Aminosugar Metabolism	LC/MS Polar	4052	300.049	C04256	HMDB01367	531991	408047	392239	444126	369709	436961
151	N-acetylglucosamine 6-phosphate	Carbohydrate	Aminosugar Metabolism	LC/MS Polar	4114	300.049	C00357	HMDB02817	2.34019e+06	2.05882e+06	2.2243e+06	2.03362e+06	1.88771e+06	2.16249e+06
152	N-acetylglucosaminylasparagine	Carbohydrate	Aminosugar Metabolism	LC/MS Pos Early	1212	336.14	C04540	HMDB00489	2.18667e+06	2.41618e+06	2.06784e+06	2.01908e+06	1.97565e+06	1.71446e+06
153	trehalose	Carbohydrate	Disaccharides and Oligosaccharides	LC/MS Polar	3495	387.114	C01083	HMDB00975	1.13944e+06	2506382	2.57336e+06	1572965	2.74255e+06	1604566
154	fructose	Carbohydrate	Fructose, Mannose and Galactose Metabolism	LC/MS Polar	2065	225.062	C00095	HMDB00660	97808336	1.37606e+08	56822781	7.42783e+07	122827216	1.65064e+08
155	galactonate	Carbohydrate	Fructose, Mannose and Galactose Metabolism	LC/MS Polar	3085	195.051	C00880	HMDB00565	7.07365e+07	4.85164e+07	4.80755e+07	5.37346e+07	66988202	3.15173e+07
156	galactose 1-phosphate	Carbohydrate	Fructose, Mannose and Galactose Metabolism	LC/MS Polar	4552	259.022	C00446	HMDB00645	2.03324e+06	1.66444e+06	1492053	1.83626e+06	1686619	1.65722e+06
157	mannitol/sorbitol	Carbohydrate	Fructose, Mannose and Galactose Metabolism	LC/MS Polar	2320	181.072	C00794	HMDB00247	397711832	606054544	3.26877e+08	9.0796e+08	5.60591e+08	8.75121e+08
158	mannose	Carbohydrate	Fructose, Mannose and Galactose Metabolism	LC/MS Polar	2200	225.062	C00159	HMDB00169	5.78462e+06	8.27645e+06	4726125	6423732	9.98895e+06	9.43057e+06
159	mannose 6-phosphate	Carbohydrate	Fructose, Mannose and Galactose Metabolism	LC/MS Polar	4510	259.022	C00275	HMDB01078	2.30088e+06	1999089	2.23927e+06	1926207	2.06152e+06	1.79091e+06
160	maltose	Carbohydrate	Glycogen Metabolism	LC/MS Polar	3329.4	387.114	C00208	HMDB00163	5.78445e+08	519832768	5.40496e+08	5.25167e+08	4.52553e+08	4.71372e+08
161	maltotetraose	Carbohydrate	Glycogen Metabolism	LC/MS Polar	5000	711.22	C02052	HMDB01296	2.99662e+07	2.5889e+07	2.93079e+07	2.72011e+07	2.78915e+07	2.87661e+07
162	maltotriose	Carbohydrate	Glycogen Metabolism	LC/MS Polar	4286.4	549.167	C01835	HMDB01262	212892416	183775088	1.98434e+08	191852288	1.77277e+08	184720544
163	3-phosphoglycerate	Carbohydrate	Glycolysis, Gluconeogenesis, and Pyruvate Metabolism	LC/MS Neg	583	184.986	C00597	HMDB00807	16176698	7.87818e+06	11031850	8913974	1.58924e+07	7.32633e+06
164	dihydroxyacetone phosphate (DHAP)	Carbohydrate	Glycolysis, Gluconeogenesis, and Pyruvate Metabolism	LC/MS Pos Early	539	171.005	C00111	HMDB01473	7058130	7.01858e+06	9228841	8.95613e+06	7.16082e+06	7.40913e+06
165	Isobar: hexose diphosphates	Carbohydrate	Glycolysis, Gluconeogenesis, and Pyruvate Metabolism	LC/MS Neg	551	338.989			1.77181e+06	2.23337e+06	1.75791e+06	2.63176e+06	2.22184e+06	1.80202e+06
166	glucose	Carbohydrate	Glycolysis, Gluconeogenesis, and Pyruvate Metabolism	LC/MS Polar	2342	225.062	C00031	HMDB00122	455627840	450315456	345487968	4.37505e+08	3.78503e+08	376948512
167	glucose 6-phosphate	Carbohydrate	Glycolysis, Gluconeogenesis, and Pyruvate Metabolism	LC/MS Polar	4537	259.022	C00668	HMDB01401	7.76347e+06	6.94293e+06	6.65468e+06	6.65614e+06	6368319	6.20144e+06
168	glycerate	Carbohydrate	Glycolysis, Gluconeogenesis, and Pyruvate Metabolism	LC/MS Polar	2070.4	105.019	C00258	HMDB00139	1.79495e+08	1.90386e+08	1.71132e+08	183643936	192310400	1.59959e+08
169	lactate	Carbohydrate	Glycolysis, Gluconeogenesis, and Pyruvate Metabolism	LC/MS Polar	1469	89.0244	C00186	HMDB00190	8.94263e+07	69215286	56465092	6.52553e+07	48389240	37138486
170	pyruvate	Carbohydrate	Glycolysis, Gluconeogenesis, and Pyruvate Metabolism	LC/MS Polar	2650	175.025	C00022	HMDB00243	1.03044e+07	5.4482e+06	4.00591e+06	4.88884e+06	4589467	5.09065e+06
171	UDP-galactose	Carbohydrate	Nucleotide Sugar	LC/MS Polar	4000	565.048	C00052	HMDB00302	1.43836e+06	1.29061e+06	1.45369e+06	1.43734e+06	1494121	1.59456e+06
172	UDP-glucose	Carbohydrate	Nucleotide Sugar	LC/MS Polar	3950	565.048	C00029	HMDB00286	3.62377e+06	3.3441e+06	3024334	3.56294e+06	3.73121e+06	4.09675e+06
173	UDP-glucuronate	Carbohydrate	Nucleotide Sugar	LC/MS Polar	4355	579.027	C00167	HMDB00935	925186	1.06413e+06	1.04854e+06	936100	1661672	1.23532e+06
174	UDP-N-acetylglucosamine/galactosamine	Carbohydrate	Nucleotide Sugar	LC/MS Polar	3665	606.074			31673366	36198748	3.68608e+07	3.25907e+07	3.59649e+07	3.30549e+07
175	arabinose	Carbohydrate	Pentose Metabolism	LC/MS Polar	1804.5	195.051	C00216	HMDB00646	1.72952e+06	1.20258e+06	1.28289e+06	1.63805e+06	683820	1.56257e+06
176	arabitol/xylitol	Carbohydrate	Pentose Metabolism	LC/MS Polar	1932.4	151.061			5.28824e+07	4.74655e+07	5.30005e+07	5.09738e+07	4.8844e+07	6.34728e+07
177	arabonate/xylonate	Carbohydrate	Pentose Metabolism	LC/MS Polar	2700	165.041			4.97722e+07	5.0722e+07	48785356	5.14933e+07	6.18693e+07	47611476
178	ribitol	Carbohydrate	Pentose Metabolism	LC/MS Polar	1789.6	151.061	C00474	HMDB00508	7.55845e+06	9.33586e+06	9.82797e+06	7.88886e+06	6.29585e+06	10789839
179	ribose	Carbohydrate	Pentose Metabolism	LC/MS Polar	1508.2	195.051	C00121	HMDB00283	2.15229e+06	1.32421e+06	1141593	1.0527e+06	1.33617e+06	653107
180	ribulonate/xylulonate/lyxonate*	Carbohydrate	Pentose Metabolism	LC/MS Polar	2350	165.041			2.05046e+08	1.27064e+08	1.10534e+08	191263880	3.00153e+08	1.24645e+08
181	ribulose/xylulose	Carbohydrate	Pentose Metabolism	LC/MS Polar	1400	195.051			3.00551e+06	1960635	1.65468e+06	2.14545e+06	3734791	1472896
182	sedoheptulose	Carbohydrate	Pentose Metabolism	LC/MS Polar	2255	209.067		HMDB03219	3.99818e+07	22113136	2.98703e+07	34772638	1.66159e+07	3.01732e+07
183	xylose	Carbohydrate	Pentose Metabolism	LC/MS Polar	1727	195.051	C00181	HMDB00098	1.03481e+06	945454	796359	1.19139e+06	957509	877177
184	sedoheptulose-7-phosphate	Carbohydrate	Pentose Phosphate Pathway	LC/MS Polar	4364	289.033	C05382	HMDB01068	2.45809e+06	2.36848e+06	2.24578e+06	1937977	2.17509e+06	1987143
185	2-O-methylascorbic acid	Cofactors and Vitamins	Ascorbate and Aldarate Metabolism	LC/MS Polar	1512	189.041			6026145	4.5042e+06	7.93066e+06	4.02984e+06	3.14158e+06	4.20889e+06
186	ascorbate (Vitamin C)	Cofactors and Vitamins	Ascorbate and Aldarate Metabolism	LC/MS Pos Early	770	177.039	C00072	HMDB00044	67699280	62290180	89151338	56629142	2.56629e+07	9.94903e+07
187	dehydroascorbate	Cofactors and Vitamins	Ascorbate and Aldarate Metabolism	LC/MS Neg	739.6	173.009	C05422	HMDB01264	1.54733e+08	1.5807e+08	1.44662e+08	1.70243e+08	140697024	1.54252e+08
188	gulonate*	Cofactors and Vitamins	Ascorbate and Aldarate Metabolism	LC/MS Polar	2750	195.051	C00257	HMDB03290	90146280	66084672	5.3349e+07	5.33398e+07	6.09782e+07	48922588
189	oxalate (ethanedioate)	Cofactors and Vitamins	Ascorbate and Aldarate Metabolism	LC/MS Neg	603	88.988	C00209	HMDB02329	1.41783e+07	1.50657e+07	1.17912e+07	1.56118e+07	20587464	13255313
190	threonate	Cofactors and Vitamins	Ascorbate and Aldarate Metabolism	LC/MS Polar	2384	135.03	C01620	HMDB00943	8.18387e+08	7.90347e+08	9.42886e+08	8.57634e+08	5.83927e+08	903220672
191	biotin	Cofactors and Vitamins	Biotin Metabolism	LC/MS Pos Early	2253	245.095	C00120	HMDB00030	916206	1.22656e+06	528236	873248	766906	742420
192	5-aminolevulinate	Cofactors and Vitamins	Hemoglobin and Porphyrin Metabolism	LC/MS Pos Early	2049	132.065	C00430	HMDB01149	2173141	3092858	3.72785e+06	2.68173e+06	4325532	5.15259e+06
193	adenosine 5'-diphosphoribose (ADP-ribose)	Cofactors and Vitamins	Nicotinate and Nicotinamide Metabolism	LC/MS Polar	3640	558.064	C00301	HMDB01178	264648	259072	251835	300421	291555	242188
194	nicotinamide	Cofactors and Vitamins	Nicotinate and Nicotinamide Metabolism	LC/MS Pos Early	1942	123.055	C00153	HMDB01406	9.04365e+06	1.09517e+07	7321154	1.05035e+07	8.4172e+06	6989822
195	NAD+	Cofactors and Vitamins	Nicotinate and Nicotinamide Metabolism	LC/MS Neg	1434	662.102	C00003	HMDB00902	2.44109e+07	2.37656e+07	24621054	28056830	26723852	2.54356e+07
196	NADH	Cofactors and Vitamins	Nicotinate and Nicotinamide Metabolism	LC/MS Neg	1540	664.117	C00004	HMDB01487	1.89159e+06	1.2922e+06	2.01255e+06	2.13887e+06	1.18694e+06	1.35287e+06
197	nicotinamide ribonucleotide (NMN)	Cofactors and Vitamins	Nicotinate and Nicotinamide Metabolism	LC/MS Pos Early	766	335.064	C00455	HMDB00229	4.92939e+07	4.1656e+07	2.55924e+07	25957404	21923575	2.76859e+07
198	nicotinamide riboside	Cofactors and Vitamins	Nicotinate and Nicotinamide Metabolism	LC/MS Pos Early	2040	255.098	C03150	HMDB00855	65634436	7.40201e+07	87968968	72104320	8.25451e+07	7.35172e+07
199	nicotinate	Cofactors and Vitamins	Nicotinate and Nicotinamide Metabolism	LC/MS Pos Early	1673	124.039	C00253	HMDB01488	3.46041e+08	358569392	2.70546e+08	2.56742e+08	2.80517e+08	2.39088e+08
200	nicotinate ribonucleoside	Cofactors and Vitamins	Nicotinate and Nicotinamide Metabolism	LC/MS Pos Early	1536	256.082	C05841	HMDB06809	1.09649e+08	55544271	4.59649e+07	6.10139e+07	2.3572e+07	5.40962e+07
201	nicotinic acid mononucleotide (NaMN)	Cofactors and Vitamins	Nicotinate and Nicotinamide Metabolism	LC/MS Pos Early	648	336.048	C01185	HMDB01132	692602	718974	371374	452589	235859	574394
202	trigonelline (N'-methylnicotinate)	Cofactors and Vitamins	Nicotinate and Nicotinamide Metabolism	LC/MS Pos Early	1388	138.055	C01004	HMDB00875	2.91516e+09	2.80954e+09	3.07835e+09	2.72484e+09	2.40245e+09	2.95429e+09
203	pantetheine	Cofactors and Vitamins	Pantothenate and CoA Metabolism	LC/MS Pos Early	2056	279.137	C00831		5347919	5113828	2.75625e+06	4.52655e+06	3.02337e+06	3.26879e+06
204	pantoate	Cofactors and Vitamins	Pantothenate and CoA Metabolism	LC/MS Neg	1143	147.066	C00522		550127	487812	1.29647e+06	415098	1.22642e+06	590897
205	pantothenate (Vitamin B5)	Cofactors and Vitamins	Pantothenate and CoA Metabolism	LC/MS Pos Early	1667	220.118	C00864	HMDB00210	1.98466e+08	1.8744e+08	1.97618e+08	1.83489e+08	237873824	1.98247e+08
206	phosphopantetheine	Cofactors and Vitamins	Pantothenate and CoA Metabolism	LC/MS Neg	1597	357.089	C01134	HMDB01416	2.49815e+06	2.07301e+06	1.81872e+06	2.52038e+06	1.37585e+06	1.64895e+06
207	pterin	Cofactors and Vitamins	Pterin Metabolism	LC/MS Pos Early	1805	164.057	C00715	HMDB00802	881358	1.72723e+06	1.27953e+06	1.20517e+06	1751036	1020692
208	FAD	Cofactors and Vitamins	Riboflavin Metabolism	LC/MS Neg	2425	784.15	C00016	HMDB01248	867591	820935	446046	715828	740170	628092
209	FMN	Cofactors and Vitamins	Riboflavin Metabolism	LC/MS Neg	2390	455.097	C00061	HMDB01520	1.69507e+06	1455023	1.0135e+06	1.62293e+06	1.31314e+06	1.22766e+06
210	riboflavin (Vitamin B2)	Cofactors and Vitamins	Riboflavin Metabolism	LC/MS Pos Early	2292	377.146	C00255	HMDB00244	7.44413e+06	9.97556e+06	1.07321e+07	1.00096e+07	9.52282e+06	1.01595e+07
211	biopterin	Cofactors and Vitamins	Tetrahydrobiopterin Metabolism	LC/MS Neg	1398	236.079	C06313	HMDB00468	456471	945485	630612	792974	1.23128e+06	636901
212	dihydrobiopterin	Cofactors and Vitamins	Tetrahydrobiopterin Metabolism	LC/MS Pos Early	1930	240.109	C00268	HMDB00038	2.17614e+06	2.78194e+06	2.61554e+06	2.3463e+06	3.48963e+06	2.46007e+06
213	thiamin (Vitamin B1)	Cofactors and Vitamins	Thiamine Metabolism	LC/MS Pos Early	3050	265.112	C00378	HMDB00235	5.10541e+06	3.59603e+06	2.92176e+06	4.26465e+06	1968722	4066062
214	thiamin diphosphate	Cofactors and Vitamins	Thiamine Metabolism	LC/MS Neg	1195.1	423.03	C00068	HMDB01372	1.06526e+06	1.23172e+06	1.00505e+06	1377190	751762	1.08279e+06
215	thiamin monophosphate	Cofactors and Vitamins	Thiamine Metabolism	LC/MS Pos Early	2378	345.078	C01081	HMDB02666	2.89807e+06	2.86443e+06	2.8227e+06	2.83718e+06	1.95036e+06	2.40683e+06
216	alpha-CEHC sulfate	Cofactors and Vitamins	Tocopherol Metabolism	LC/MS Neg	3090	357.101			8130163	1.10245e+07	11776329	1.49217e+07	1.33516e+07	1.3761e+07
217	alpha-tocopherol	Cofactors and Vitamins	Tocopherol Metabolism	LC/MS Pos Late	2522	430.378	C02477	HMDB01893	1.65301e+07	76606808	44795452	4.99334e+07	3.55632e+07	7.98749e+07
218	delta-tocopherol	Cofactors and Vitamins	Tocopherol Metabolism	LC/MS Pos Late	2259	402.349	C14151	HMDB02902	939277	746733	1275485	904045	2.72004e+06	1.47072e+06
219	gamma-tocopherol/beta-tocopherol	Cofactors and Vitamins	Tocopherol Metabolism	LC/MS Pos Late	2384	416.364			3.24587e+07	55408408	3.5857e+07	4.25332e+07	9.2921e+07	88851592
220	pyridoxal	Cofactors and Vitamins	Vitamin B6 Metabolism	LC/MS Pos Early	2343	168.065	C00250	HMDB01545	1.6673e+07	16193887	12192402	1.76168e+07	1.51322e+07	1.43907e+07
221	pyridoxamine	Cofactors and Vitamins	Vitamin B6 Metabolism	LC/MS Pos Early	2975	169.097	C00534	HMDB01431	2.93304e+07	5.04272e+07	3.79842e+07	4.16663e+07	2.82506e+07	5.29268e+07
222	pyridoxamine phosphate	Cofactors and Vitamins	Vitamin B6 Metabolism	LC/MS Pos Early	1932	249.064	C00647	HMDB01555	5.57783e+06	6343794	5278329	5.76254e+06	5293221	6.03665e+06
223	pyridoxate	Cofactors and Vitamins	Vitamin B6 Metabolism	LC/MS Neg	2185	182.046	C00847	HMDB00017	3.83956e+06	23510186	13058512	9776497	1.86353e+07	2.13377e+07
224	phosphate	Energy	Oxidative Phosphorylation	LC/MS Pos Early	576	98.9842	C00009	HMDB01429	6.25682e+08	6.39621e+08	632809088	628847552	6.0656e+08	6.34533e+08
225	2-methylcitrate/homocitrate	Energy	TCA Cycle	LC/MS Neg	575	205.035			3.35998e+06	6.40495e+06	3.12867e+06	4.64586e+06	2.41021e+06	4.30985e+06
226	alpha-ketoglutarate	Energy	TCA Cycle	LC/MS Polar	2700	145.014	C00026	HMDB00208	7.42196e+08	4.92491e+08	2.67284e+08	525354896	5.75871e+08	4.63756e+08
227	citraconate/glutaconate	Energy	TCA Cycle	LC/MS Polar	2600	129.019			3.69005e+06	2682215	2313487	1.52699e+06	3741590	1.52941e+06
228	citrate	Energy	TCA Cycle	LC/MS Neg	582	191.02	C00158	HMDB00094	3.87832e+09	4.21724e+09	3937385728	4.4881e+09	4242808320	3.98114e+09
229	fumarate	Energy	TCA Cycle	LC/MS Polar	3084	115.004	C00122	HMDB00134	1.02868e+08	9.81783e+07	9.26022e+07	1.00534e+08	9.34488e+07	89965528
230	isocitrate	Energy	TCA Cycle	LC/MS Polar	4400	191.02	C00311	HMDB00193	3.11894e+07	52119812	32631733	26250722	3.35212e+07	37106908
231	malate	Energy	TCA Cycle	LC/MS Neg	615.6	133.014	C00149	HMDB00156	899778496	9.49752e+08	9.3286e+08	9.32825e+08	774795008	904445312
232	succinate	Energy	TCA Cycle	LC/MS Polar	3149	117.019	C00042	HMDB00254	6.20938e+08	5.05599e+08	5.06022e+08	4.24342e+08	5.53584e+08	4.52485e+08
233	carnitine	Lipid	Carnitine Metabolism	LC/MS Pos Early	1978	162.113	C00318	HMDB00062	3.31501e+07	49312488	2.03458e+07	3.34596e+07	3.10563e+07	35910376
234	deoxycarnitine	Lipid	Carnitine Metabolism	LC/MS Pos Early	2052	146.118	C01181	HMDB01161	3.07366e+07	5.27503e+07	3.57264e+07	3.62532e+07	4.79016e+07	4.35472e+07
235	arachidoyl-tetradecasphingadienine-phosphoethanolamine (d14:2/20:0)*	Lipid	Ceramide PEs	LC/MS Pos Late	2055	659.512			4.72431e+06	3.21792e+06	4.36222e+06	5.23948e+06	4.71178e+06	4.131e+06
236	arachidoyl-tetradecasphingosine-phosphoethanolamine (d14:1/20:0)*	Lipid	Ceramide PEs	LC/MS Pos Late	2075	661.528			169380992	146739392	1.44511e+08	1.66643e+08	1.59545e+08	1.46501e+08
237	behenoyl-tetradecasphingadienine-phosphoethanolamine (d14:2/22:0)*	Lipid	Ceramide PEs	LC/MS Pos Late	2193	687.544			3.1733e+06	2.29012e+06	2.22141e+06	3.57381e+06	2.80382e+06	2.45948e+06
238	behenoyl-tetradecasphingosine-phosphoethanolamine (d14:1/22:0)*	Lipid	Ceramide PEs	LC/MS Pos Late	2273	689.559			106467360	8.18733e+07	7.70852e+07	96309480	9.27533e+07	8.03921e+07
239	N-arachidoyl-tetradecanoylsphingosine (d14:1/20:0)*	Lipid	Ceramides	LC/MS Pos Late	2842	538.519			1.3207e+08	1.48923e+08	139536848	153742096	158962512	1.42262e+08
240	N-behenoyl-tetradecanoylsphingosine (d14:1/22:0)*	Lipid	Ceramides	LC/MS Pos Late	3297	566.551			115944056	133452056	1.17205e+08	133105736	137646808	126937688
241	diacylglycerol (16:1/18:2 [2], 16:0/18:3 [1])*	Lipid	Diacylglycerol	LC/MS Pos Late	2733	608.525			5.89576e+06	6.63453e+06	4.23321e+06	5.37452e+06	5.6275e+06	5.34768e+06
242	linoleoyl-linolenoyl-glycerol (18:2/18:3) [1]*	Lipid	Diacylglycerol	LC/MS Pos Late	2426	632.525			3.5286e+06	3.87488e+06	2.57164e+06	3.23152e+06	4685967	4.1629e+06
243	linoleoyl-linolenoyl-glycerol (18:2/18:3) [2]*	Lipid	Diacylglycerol	LC/MS Pos Late	2478	632.525			20649376	18909549	1.74382e+07	1.96746e+07	23715178	2.13815e+07
244	linoleoyl-linoleoyl-glycerol (18:2/18:2) [1]*	Lipid	Diacylglycerol	LC/MS Pos Late	2720	634.54			20441828	1.65268e+07	1.27586e+07	1.64684e+07	1.80863e+07	1.71061e+07
245	linoleoyl-linoleoyl-glycerol (18:2/18:2) [2]*	Lipid	Diacylglycerol	LC/MS Pos Late	2790	634.54			4.89341e+07	30610902	3.33798e+07	3.47281e+07	32814588	30505304
246	oleoyl-linoleoyl-glycerol (18:1/18:2) [1]	Lipid	Diacylglycerol	LC/MS Pos Late	3115	636.556		HMDB07219	7.58711e+06	7.88783e+06	4816924	7.26324e+06	8.18449e+06	7.35805e+06
247	oleoyl-linoleoyl-glycerol (18:1/18:2) [2]	Lipid	Diacylglycerol	LC/MS Pos Late	3223	636.556		HMDB07219	4.7111e+07	45075976	37143852	4.6456e+07	4.76211e+07	4.16368e+07
248	oleoyl-oleoyl-glycerol (18:1/18:1) [2]*	Lipid	Diacylglycerol	LC/MS Pos Late	3695	638.572			11677144	8.72555e+06	5.99573e+06	8.24619e+06	10740360	7.09695e+06
249	palmitoyl-linolenoyl-glycerol (16:0/18:3) [2]*	Lipid	Diacylglycerol	LC/MS Pos Late	2834	608.525			5285317	5.73157e+06	5.47464e+06	5.11238e+06	5.52639e+06	5.07298e+06
250	palmitoyl-linoleoyl-glycerol (16:0/18:2) [1]*	Lipid	Diacylglycerol	LC/MS Pos Late	3080	610.54		HMDB07103	3400825	3.40066e+06	2.4526e+06	2.86228e+06	2.91654e+06	3.04304e+06
251	palmitoyl-linoleoyl-glycerol (16:0/18:2) [2]*	Lipid	Diacylglycerol	LC/MS Pos Late	3197	610.54			2.37586e+07	2.10069e+07	19974474	20377184	1.90294e+07	1.87921e+07
252	palmitoyl-oleoyl-glycerol (16:0/18:1) [2]*	Lipid	Diacylglycerol	LC/MS Pos Late	3695	612.556			5.90381e+06	6.06686e+06	4396277	5203725	5.63439e+06	5.32995e+06
253	stearoyl-linolenoyl-glycerol (18:0/18:3) [2]*	Lipid	Diacylglycerol	LC/MS Pos Late	3317	636.556			1.10927e+06	1.44464e+06	1.56839e+06	1.25972e+06	1.35326e+06	1389534
254	N-arachidoyl-tetradecanoylsphinganine (d14:0/20:0)*	Lipid	Dihydroceramides	LC/MS Pos Late	3000	540.535			20591238	1.81881e+07	1.47189e+07	2.22101e+07	1.95171e+07	17087839
255	N-behenoyl-tetradecanoylsphinganine (d14:0/22:0)*	Lipid	Dihydroceramides	LC/MS Pos Late	3506	568.566			1.39057e+07	10820684	9.35108e+06	1.40029e+07	1.21093e+07	1.06805e+07
256	myristoyl dihydrosphingomyelin (d18:0/14:0)*	Lipid	Dihydrosphingomyelins	LC/MS Pos Late	2060	677.559		HMDB12085	2.00254e+07	1.63099e+07	1.28247e+07	1.88008e+07	2.07376e+07	1.76312e+07
257	sphingomyelin (d18:0/18:0, d19:0/17:0)*	Lipid	Dihydrosphingomyelins	LC/MS Pos Late	2500	733.622		HMDB12087	7.53287e+07	63191620	5.55066e+07	71982756	7.18184e+07	62747676
258	sphingomyelin (d18:0/20:0, d16:0/22:0)*	Lipid	Dihydrosphingomyelins	LC/MS Pos Late	2850	761.653			1.3134e+07	1.02898e+07	1.05857e+07	12736213	13221060	1.10892e+07
259	linoleoyl ethanolamide	Lipid	Endocannabinoid	LC/MS Neg	6150	322.275		HMDB12252	3.20758e+06	769788	2.31414e+06	1.53816e+06	2.24098e+06	382875
260	oleoyl ethanolamide	Lipid	Endocannabinoid	LC/MS Pos Late	1661	326.305		HMDB02088	1.20731e+06	993321	790308	904463	1.22725e+06	793510
261	palmitoyl ethanolamide	Lipid	Endocannabinoid	LC/MS Pos Late	1643	300.29	C16512	HMDB02100	1.54279e+06	1152192	1476444	1.18602e+06	1.56202e+06	1.24644e+06
262	arachidoylcarnitine (C20)*	Lipid	Fatty Acid Metabolism (Acyl Carnitine, Long Chain Saturated)	LC/MS Pos Late	1512	456.405		HMDB06460	869921	1.87939e+06	2350152	2.5684e+06	1.38997e+06	2284562
263	behenoylcarnitine (C22)*	Lipid	Fatty Acid Metabolism (Acyl Carnitine, Long Chain Saturated)	LC/MS Pos Late	1561	484.436			330787	796804	735997	887199	508874	836677
264	palmitoylcarnitine (C16)	Lipid	Fatty Acid Metabolism (Acyl Carnitine, Long Chain Saturated)	LC/MS Pos Late	1425	400.342	C02990	HMDB00222	8001112	18066658	1.33428e+07	1.55742e+07	9.27947e+06	1.55456e+07
265	stearoylcarnitine (C18)	Lipid	Fatty Acid Metabolism (Acyl Carnitine, Long Chain Saturated)	LC/MS Pos Late	1485	428.373		HMDB00848	6947946	1.46543e+07	18970891	2.71414e+07	1.03335e+07	1.35049e+07
266	eicosenoylcarnitine (C20:1)*	Lipid	Fatty Acid Metabolism (Acyl Carnitine, Monounsaturated)	LC/MS Pos Late	1484	454.389			1.03467e+07	2.46252e+07	1.33151e+07	17789297	11835616	1.75332e+07
267	oleoylcarnitine (C18:1)	Lipid	Fatty Acid Metabolism (Acyl Carnitine, Monounsaturated)	LC/MS Pos Late	1423	426.358		HMDB05065	1.4521e+07	2.92196e+07	1.5164e+07	1.74524e+07	1.68258e+07	1.96038e+07
268	palmitoleoylcarnitine (C16:1)*	Lipid	Fatty Acid Metabolism (Acyl Carnitine, Monounsaturated)	LC/MS Pos Late	1357	398.327			567623	2.26988e+06	638333	1.02611e+06	580716	1471969
269	linolenoylcarnitine (C18:3)*	Lipid	Fatty Acid Metabolism (Acyl Carnitine, Polyunsaturated)	LC/MS Pos Late	1310	422.327			212586	518743	254041	440512	485117	588602
270	linoleoylcarnitine (C18:2)*	Lipid	Fatty Acid Metabolism (Acyl Carnitine, Polyunsaturated)	LC/MS Pos Late	1430	424.342		HMDB06469	1.6385e+07	26267506	1.65669e+07	2.36903e+07	1.70649e+07	27134374
271	acetylcarnitine (C2)	Lipid	Fatty Acid Metabolism (Acyl Carnitine, Short Chain)	LC/MS Pos Early	2282	204.123	C02571	HMDB00201	1.3936e+08	142489568	6.1009e+07	1.02384e+08	6.79551e+07	1.09618e+08
272	linoleoylcholine*	Lipid	Fatty Acid Metabolism (Acyl Choline)	LC/MS Pos Late	1388	366.337			2.15111e+06	1847246	1966721	2.11436e+06	2.48613e+06	2.33274e+06
273	propionylcarnitine (C3)	Lipid	Fatty Acid Metabolism (also BCAA Metabolism)	LC/MS Pos Early	2590	218.139	C03017	HMDB00824	4.28e+06	6.36097e+06	3.1073e+06	8673216	2.50608e+06	4.59304e+06
274	malonate	Lipid	Fatty Acid Synthesis	LC/MS Polar	3447	103.004	C00383	HMDB00691	1.8475e+07	15372368	1.16454e+07	2.30505e+07	2.29295e+07	16887512
275	(14 or 15)-methylpalmitate (a17:0 or i17:0)	Lipid	Fatty Acid, Branched	LC/MS Neg	5695	269.249			26632093	1.49552e+07	2.19005e+07	2.85803e+07	1.55866e+07	9928653
276	(16 or 17)-methylstearate (a19:0 or i19:0)	Lipid	Fatty Acid, Branched	LC/MS Neg	5993	297.28		HMDB37397	2.74128e+07	1.01273e+07	2.20747e+07	25108081	15298439	5.43938e+06
277	2-hydroxyglutarate	Lipid	Fatty Acid, Dicarboxylate	LC/MS Polar	3352.8	147.03	C02630	HMDB0059655	9.78959e+07	62598192	4.955e+07	69434636	59745440	3.89112e+07
278	2-hydroxysebacate	Lipid	Fatty Acid, Dicarboxylate	LC/MS Neg	1324	217.108		HMDB00424	650139	905546	458307	550789	837730	600969
279	dodecanedioate (C12)	Lipid	Fatty Acid, Dicarboxylate	LC/MS Neg	2990	229.144	C02678	HMDB00623	391640	445114	268314	327193	401472	310433
280	eicosanedioate (C20-DC)	Lipid	Fatty Acid, Dicarboxylate	LC/MS Neg	5200.9	341.27			758253	648219	407293	629039	596481	594121
281	glutarate (C5-DC)	Lipid	Fatty Acid, Dicarboxylate	LC/MS Polar	2900	131.035	C00489	HMDB00661	1.50122e+06	872239	1.32785e+06	932707	560850	1.15809e+06
282	hexadecanedioate (C16)	Lipid	Fatty Acid, Dicarboxylate	LC/MS Neg	4615	285.207	C19615	HMDB00672	350066	257746	244274	224029	307314	183781
283	maleate	Lipid	Fatty Acid, Dicarboxylate	LC/MS Polar	2640	115.004	C01384	HMDB00176	1743531	1.32043e+06	755675	1.3751e+06	1065515	1.05383e+06
284	suberate (C8-DC)	Lipid	Fatty Acid, Dicarboxylate	LC/MS Polar	2577.6	173.082	C08278	HMDB00893	572375	389976	270477	360689	263554	304672
285	undecanedioate (C11-DC)	Lipid	Fatty Acid, Dicarboxylate	LC/MS Neg	2440	215.129		HMDB00888	919515	676251	384182	564279	496778	449551
286	12,13-DiHOME	Lipid	Fatty Acid, Dihydroxy	LC/MS Neg	5137	313.238	C14829	HMDB04705	14544639	1.02918e+07	8.31172e+06	1.09671e+07	1.11873e+07	9.21966e+06
287	2,4-dihydroxybutyrate	Lipid	Fatty Acid, Dihydroxy	LC/MS Polar	1793	119.035		HMDB00360	27675820	9756037	8.29727e+06	1.07741e+07	6.82534e+06	1.5483e+07
288	2R,3R-dihydroxybutyrate	Lipid	Fatty Acid, Dihydroxy	LC/MS Polar	1543	119.035		HMDB00498	17560633	2.91172e+07	3.55828e+07	3.24687e+07	2.45855e+07	4.57071e+07
289	3,4-dihydroxybutyrate	Lipid	Fatty Acid, Dihydroxy	LC/MS Polar	2204	119.035			3.0239e+06	3.43007e+06	2.26819e+06	3.48838e+06	2.14464e+06	3.31409e+06
290	9,10-DiHOME	Lipid	Fatty Acid, Dihydroxy	LC/MS Neg	5180	313.238	C14828	HMDB04704	9709429	6550492	5.20631e+06	6.95643e+06	7.9459e+06	5.78851e+06
291	13-HODE + 9-HODE	Lipid	Fatty Acid, Monohydroxy	LC/MS Neg	5275	295.228			3.0035e+07	20249388	1.93082e+07	1.93929e+07	1.88331e+07	1.62121e+07
292	16-hydroxypalmitate	Lipid	Fatty Acid, Monohydroxy	LC/MS Neg	5236.2	271.228	C18218	HMDB06294	7.13014e+06	5.59143e+06	4.17699e+06	5131384	5.01818e+06	4.04037e+06
293	2-hydroxyarachidate*	Lipid	Fatty Acid, Monohydroxy	LC/MS Neg	5990	327.291			4.91609e+06	2.17716e+06	4.75023e+06	5.1229e+06	2814193	1705575
294	2-hydroxybehenate	Lipid	Fatty Acid, Monohydroxy	LC/MS Neg	6384	355.322			4.72356e+06	2.52584e+06	3.86002e+06	4.99952e+06	3.21035e+06	2.25682e+06
295	2-hydroxydecanoate	Lipid	Fatty Acid, Monohydroxy	LC/MS Neg	4840	187.134			539150	912768	735433	605998	744761	653144
296	3-hydroxyoleate*	Lipid	Fatty Acid, Monohydroxy	LC/MS Neg	5508	297.243			1.06301e+07	7.42715e+06	8482575	7.65346e+06	7.52149e+06	4.54533e+06
297	3-hydroxypropanoate	Lipid	Fatty Acid, Monohydroxy	LC/MS Polar	1845	89.0244	C01013	HMDB00700	6.89878e+06	5.68223e+06	4.12944e+06	6510208	2.77616e+06	5.62526e+06
298	3-hydroxysebacate	Lipid	Fatty Acid, Monohydroxy	LC/MS Neg	1282	217.108		HMDB00350	273311	595013	348975	270327	488180	380073
299	3-hydroxystearate	Lipid	Fatty Acid, Monohydroxy	LC/MS Neg	5674	299.259			105867160	14601298	1.74256e+07	1.59409e+07	4.85572e+07	7.19491e+06
300	1,2-dilinoleoyl-galactosylglycerol (18:2/18:2)*	Lipid	Galactosyl Glycerolipids	LC/MS Pos Late	2415	796.593			3496632	3.53279e+06	2.92868e+06	3.2751e+06	3.72798e+06	3175079
301	glycerol	Lipid	Glycerolipid Metabolism	LC/MS Neg	758	91.0401	C00116	HMDB00131	1.25193e+08	1.13964e+08	9.47314e+07	1.40454e+08	108093184	1.14552e+08
302	glycerol 3-phosphate	Lipid	Glycerolipid Metabolism	LC/MS Pos Early	580	173.021	C00093	HMDB00126	1.2447e+08	9.58197e+07	1.03806e+08	1.03579e+08	7.9732e+07	7.43447e+07
303	glycerophosphoglycerol	Lipid	Glycerolipid Metabolism	LC/MS Polar	2430	245.043	C03274		8209719	2.26151e+06	6.29705e+06	3.00351e+06	2608098	2.52629e+06
304	1-palmitoyl-2-linoleoyl-glycosyl-GPE (16:0/18:2)	Lipid	Glycosyl PE	LC/MS Pos Late	2258	878.575			9.27148e+06	1.23913e+07	5252867	6.07108e+06	6.54463e+06	7.62871e+06
305	1-palmitoyl-2-oleoyl-glycosyl-GPE (16:0/18:1)	Lipid	Glycosyl PE	LC/MS Pos Late	2512	880.591			7517597	1.27593e+07	4672720	4.50143e+06	5.66878e+06	6.05841e+06
306	arachidoyl-tetradecasphingosine-glycosyl-phosphoethanolamine (d14:1/20:0)	Lipid	Hexosylceramide (HCER) PEs	LC/MS Pos Late	2160	823.581			3.62114e+06	4.28783e+06	2.20128e+06	3.30313e+06	3354347	3.21866e+06
307	behenoyl-tetradecasphingosine-glycosyl-phosphoethanolamine (d14:1/22:0)	Lipid	Hexosylceramide (HCER) PEs	LC/MS Pos Late	2416	851.612			1675234	1.83888e+06	741888	1260107	1330873	1.23024e+06
308	glycosyl ceramide (d14:1/22:0, d16:1/20:0)*	Lipid	Hexosylceramides (HCER)	LC/MS Pos Late	2918	728.604			1.58168e+07	1.51319e+07	1.13847e+07	14318126	1.40105e+07	1.23571e+07
309	glycosyl-N-arachidoyl-tetradecanoylsphingosine (d14:1/20:0)*	Lipid	Hexosylceramides (HCER)	LC/MS Pos Late	2551	700.572			11137412	10966250	9.00016e+06	1.05715e+07	9.80377e+06	1.07524e+07
310	inositol 1-phosphate (I1P)	Lipid	Inositol Metabolism	LC/MS Polar	4785	259.022	C01177	HMDB00213	3.59317e+06	3.37623e+06	3824814	2.68544e+06	2.64871e+06	3.07648e+06
311	myo-inositol	Lipid	Inositol Metabolism	LC/MS Polar	3506.3	225.062	C00137	HMDB00211	15648607	15147636	1.42074e+07	1.27672e+07	1.11976e+07	9.97549e+06
312	3-hydroxybutyrate (BHBA)	Lipid	Ketone Bodies	LC/MS Polar	1480	103.04	C01089	HMDB00357	3160407	3.45722e+06	2.19388e+06	3.64705e+06	3.03883e+06	2.96832e+06
313	10-heptadecenoate (17:1n7)	Lipid	Long Chain Monounsaturated Fatty Acid	LC/MS Neg	5555	267.233		HMDB60038	92726572	3.42649e+07	70189200	67618867	3.65453e+07	17944646
314	10-nonadecenoate (19:1n9)	Lipid	Long Chain Monounsaturated Fatty Acid	LC/MS Neg	5780	295.264		HMDB13622	2.9229e+08	142962212	251567996	1.66778e+08	102738576	70279232
315	eicosenoate (20:1n9 or 1n11)	Lipid	Long Chain Monounsaturated Fatty Acid	LC/MS Neg	5950	309.28	C16526	HMDB02231	16922401280	9.27552e+09	14138412032	1.22058e+10	8905608704	7.23497e+09
316	erucate (22:1n9)	Lipid	Long Chain Monounsaturated Fatty Acid	LC/MS Neg	6355.6	337.311	C08316	HMDB02068	9349888768	3.96425e+09	9.75309e+09	7.04094e+09	4646846592	2.76422e+09
317	myristoleate (14:1n5)	Lipid	Long Chain Monounsaturated Fatty Acid	LC/MS Neg	5346.9	225.186	C08322	HMDB02000	1.04252e+07	7860288	6.08525e+06	7871746	6394247	4742033
318	oleate/vaccenate (18:1)	Lipid	Long Chain Monounsaturated Fatty Acid	LC/MS Neg	5655	281.249			4.79259e+09	1.84492e+09	4.3785e+09	3205851040	2306315072	1.04958e+09
319	palmitoleate (16:1n7)	Lipid	Long Chain Monounsaturated Fatty Acid	LC/MS Neg	5475	253.217	C08362	HMDB03229	6.30479e+08	2.44721e+08	4.75686e+08	3.82496e+08	2.43134e+08	1.25106e+08
320	dihomolinoleate (20:2n6)	Lipid	Long Chain Polyunsaturated Fatty Acid (n3 and n6)	LC/MS Neg	5730	307.264	C16525	HMDB05060	2.67372e+09	9.58791e+08	2.38588e+09	1319263568	8.18448e+08	546692384
321	dihomolinolenate (20:3n3 or 3n6)	Lipid	Long Chain Polyunsaturated Fatty Acid (n3 and n6)	LC/MS Neg	5596	305.249	C03242	HMDB02925	60675796	29263595	33982249	26873957	2.14659e+07	17011171
322	docosadienoate (22:2n6)	Lipid	Long Chain Polyunsaturated Fatty Acid (n3 and n6)	LC/MS Neg	6034	335.296	C16533	HMDB61714	258866544	7.6309e+07	222768930	1.15142e+08	5.73321e+07	3.44275e+07
323	eicosapentaenoate (EPA; 20:5n3)	Lipid	Long Chain Polyunsaturated Fatty Acid (n3 and n6)	LC/MS Neg	5450	301.217	C06428	HMDB01999	1.70605e+06	886961	575835	1037403	734915	573598
324	hexadecadienoate (16:2n6)	Lipid	Long Chain Polyunsaturated Fatty Acid (n3 and n6)	LC/MS Neg	5398	251.202		HMDB00477	15252245	6907623	12398046	9.36271e+06	7565356	4.73306e+06
325	hexadecatrienoate (16:3n3)	Lipid	Long Chain Polyunsaturated Fatty Acid (n3 and n6)	LC/MS Neg	5330	249.186			1.05399e+06	848162	749327	950520	971193	681511
326	linoleate (18:2n6)	Lipid	Long Chain Polyunsaturated Fatty Acid (n3 and n6)	LC/MS Neg	5535	279.233	C01595	HMDB00673	7.95227e+09	3.30143e+09	7.62887e+09	4992088832	3703995456	2113815808
327	linolenate (18:3n3 or 3n6)	Lipid	Long Chain Polyunsaturated Fatty Acid (n3 and n6)	LC/MS Neg	5450	277.217	C06426	HMDB03073	8.20757e+08	372584992	6.76414e+08	591492504	446990496	209883904
328	tetradecadienoate (14:2)*	Lipid	Long Chain Polyunsaturated Fatty Acid (n3 and n6)	LC/MS Neg	5292	223.17		HMDB00560	1.59726e+06	1.26714e+06	841650	1.18498e+06	1.15051e+06	787295
329	arachidate (20:0)	Lipid	Long Chain Saturated Fatty Acid	LC/MS Neg	6240	311.296	C06425	HMDB02212	3.83416e+08	2.55277e+08	5.19721e+08	3.53847e+08	2.38908e+08	141718584
330	margarate (17:0)	Lipid	Long Chain Saturated Fatty Acid	LC/MS Neg	5731	269.249		HMDB02259	521396448	2.43061e+08	5.22762e+08	4.07241e+08	280176072	1.39382e+08
331	myristate (14:0)	Lipid	Long Chain Saturated Fatty Acid	LC/MS Neg	5440	227.202	C06424	HMDB00806	9.70256e+07	53943038	91392344	70338664	59401810	3.93249e+07
332	nonadecanoate (19:0)	Lipid	Long Chain Saturated Fatty Acid	LC/MS Neg	6068	297.28	C16535	HMDB00772	4.49751e+08	170866784	4.14539e+08	2.8363e+08	1.93629e+08	80746660
333	palmitate (16:0)	Lipid	Long Chain Saturated Fatty Acid	LC/MS Neg	5618	255.233	C00249	HMDB00220	7.23822e+09	3477024640	7160332288	5.04553e+09	3694124416	2.43703e+09
334	pentadecanoate (15:0)	Lipid	Long Chain Saturated Fatty Acid	LC/MS Neg	5521	241.217	C16537	HMDB00826	89109348	50571892	9.2647e+07	71416682	4.53029e+07	3.25579e+07
335	stearate (18:0)	Lipid	Long Chain Saturated Fatty Acid	LC/MS Neg	5872	283.264	C01530	HMDB00827	5031328000	3381797760	5344057344	4.26177e+09	3552955392	2.95248e+09
336	1-linolenoyl-GPC (18:3)*	Lipid	Lysophospholipid	LC/MS Pos Late	1410	518.324		HMDB10388	1.46524e+08	1.50378e+08	1.09764e+08	180344672	2.15064e+08	1.91373e+08
337	1-linolenoyl-GPG (18:3)*	Lipid	Lysophospholipid	LC/MS Neg	5421	505.257			3243983	2.22846e+06	2.96335e+06	3.28837e+06	2.70296e+06	1965791
338	1-linoleoyl-GPA (18:2)*	Lipid	Lysophospholipid	LC/MS Neg	5483	433.236		HMDB07856	5.40297e+06	2.61747e+06	5.85747e+06	5.12633e+06	4.27207e+06	1.9053e+06
339	1-linoleoyl-GPC (18:2)	Lipid	Lysophospholipid	LC/MS Pos Late	1465	520.34	C04100	HMDB10386	1625067008	1.49493e+09	1306683904	1.57522e+09	1547369472	1.70191e+09
340	1-linoleoyl-GPE (18:2)*	Lipid	Lysophospholipid	LC/MS Pos Late	1482	478.293		HMDB11507	7.75616e+08	6.65133e+08	6.25888e+08	7.76128e+08	6.94355e+08	7.27631e+08
341	1-linoleoyl-GPG (18:2)*	Lipid	Lysophospholipid	LC/MS Neg	5516	507.273			14583189	6.79847e+06	1.23206e+07	1.11438e+07	7.33804e+06	5.16551e+06
342	1-linoleoyl-GPI* (18:2)*	Lipid	Lysophospholipid	LC/MS Neg	5494	595.289			2.61705e+08	1.58852e+08	2.59418e+08	2.11088e+08	151353816	121563528
343	1-linoleoyl-GPS (18:2)*	Lipid	Lysophospholipid	LC/MS Neg	5500	520.268			2.25875e+08	116295472	2.27572e+08	199835360	1.41444e+08	98467644
344	1-oleoylglycerophosphate (18:1)	Lipid	Lysophospholipid	LC/MS Polar	1433	435.252			1.83243e+06	1.47148e+06	1526575	2.32374e+06	1787146	1.69793e+06
345	1-oleoyl-GPC (18:1)	Lipid	Lysophospholipid	LC/MS Pos Late	1540	522.355		HMDB02815	1.40903e+09	1.3527e+09	915525696	1.33725e+09	1.18394e+09	1.26683e+09
346	1-oleoyl-GPE (18:1)	Lipid	Lysophospholipid	LC/MS Pos Late	1554	480.308		HMDB11506	5.21668e+08	4.49516e+08	413691104	509921920	4.5505e+08	507064640
347	1-oleoyl-GPG (18:1)*	Lipid	Lysophospholipid	LC/MS Neg	5610	509.288			1.24721e+07	6.11932e+06	8660445	7.44461e+06	5.48248e+06	3.84807e+06
348	1-oleoyl-GPI (18:1)	Lipid	Lysophospholipid	LC/MS Neg	5599	597.304			66702274	40638095	5.75951e+07	6.31539e+07	4.14468e+07	27140380
349	1-oleoyl-GPS (18:1)	Lipid	Lysophospholipid	LC/MS Neg	5607	522.284		HMDB61694	1.38272e+08	7.53876e+07	1.28381e+08	1.15494e+08	8.88534e+07	5.31514e+07
350	1-palmitoleoyl-GPC* (16:1)*	Lipid	Lysophospholipid	LC/MS Pos Late	1450	494.324		HMDB10383	7.12277e+07	7.43961e+07	3.61728e+07	56407440	4.84917e+07	6.81937e+07
351	1-palmitoyl-GPA (16:0)	Lipid	Lysophospholipid	LC/MS Neg	5600	409.236	C04036	HMDB00327	1.24262e+06	522644	1.44104e+06	891452	527993	315873
352	1-palmitoyl-GPC (16:0)	Lipid	Lysophospholipid	LC/MS Pos Late	1525	496.34		HMDB10382	205703776	1.99785e+08	1.60426e+08	176551584	185507760	222071808
353	1-palmitoyl-GPE (16:0)	Lipid	Lysophospholipid	LC/MS Pos Late	1544	454.293		HMDB11503	6.27247e+07	59521632	35567864	4.04605e+07	54406152	5.53138e+07
354	1-palmitoyl-GPG (16:0)*	Lipid	Lysophospholipid	LC/MS Neg	5570	483.273			5.17846e+06	3128942	4.59778e+06	4.11313e+06	2.72103e+06	1665198
355	1-palmitoyl-GPI* (16:0)	Lipid	Lysophospholipid	LC/MS Neg	5564	571.289		HMDB61695	42766928	2.34321e+07	3.40346e+07	27085404	19175613	14033730
356	1-palmitoyl-GPS (16:0)*	Lipid	Lysophospholipid	LC/MS Neg	5572	496.268			6.12187e+06	3745864	7.70105e+06	4.21171e+06	3653114	2.42797e+06
357	1-stearoyl-GPC (18:0)	Lipid	Lysophospholipid	LC/MS Pos Late	1606	524.371		HMDB10384	4.47697e+07	38612080	2.56594e+07	3.21239e+07	3.59976e+07	39985528
358	1-stearoyl-GPE (18:0)	Lipid	Lysophospholipid	LC/MS Pos Late	1626	482.324		HMDB11130	5.10785e+07	4.8126e+07	3.26316e+07	31791296	43498624	4.31528e+07
359	1-stearoyl-GPI (18:0)	Lipid	Lysophospholipid	LC/MS Neg	5794	599.32		HMDB61696	8.24681e+06	5.50322e+06	10540101	5.18581e+06	4.90278e+06	3.42905e+06
360	1-stearoyl-GPS (18:0)*	Lipid	Lysophospholipid	LC/MS Neg	5800	524.299			8.07204e+06	5.67874e+06	12617477	5398658	5.28635e+06	4.00104e+06
361	2-palmitoleoyl-GPC* (16:1)*	Lipid	Lysophospholipid	LC/MS Pos Late	1425	494.324		HMDB10383	1.65586e+08	1.19692e+08	105842920	1.51792e+08	1.19327e+08	1.3521e+08
362	2-palmitoyl-GPC* (16:0)*	Lipid	Lysophospholipid	LC/MS Pos Late	1505	496.34		HMDB61702	4.19884e+08	3.33097e+08	4.73165e+08	4.38079e+08	3.97909e+08	4.12702e+08
363	2-stearoyl-GPE (18:0)*	Lipid	Lysophospholipid	LC/MS Neg	6350	480.31		HMDB11129	5335324	1.79797e+06	4.87656e+06	2491672	2.28033e+06	1.20811e+06
364	1-(1-enyl-palmitoyl)-GPE (P-16:0)*	Lipid	Lysoplasmalogen	LC/MS Pos Late	1558	438.298			641134	351808	390055	541397	473702	358732
365	1-(1-enyl-stearoyl)-GPE (P-18:0)*	Lipid	Lysoplasmalogen	LC/MS Pos Late	1649	466.329			1.37756e+06	1.00229e+06	1.07912e+06	1.10058e+06	1.26149e+06	980129
366	caprate (10:0)	Lipid	Medium Chain Fatty Acid	LC/MS Neg	5090.7	171.139	C01571	HMDB00511	10423805	1.32052e+07	1.23698e+07	8.04178e+06	9.29572e+06	1.06503e+07
367	3-hydroxy-3-methylglutarate	Lipid	Mevalonate Metabolism	LC/MS Polar	2850	161.046	C03761	HMDB00355	27441736	3.32237e+07	30134690	27832398	3.80564e+07	37936640
368	1-dihomo-linolenylglycerol (20:3)	Lipid	Monoacylglycerol	LC/MS Neg	6400	305.249			1784006	739877	1.27689e+06	800701	662570	536005
369	1-linolenoylglycerol (18:3)	Lipid	Monoacylglycerol	LC/MS Neg	6214	277.217		HMDB11569	5.01267e+07	2.4117e+07	4.41235e+07	35905337	2.70721e+07	1.53226e+07
370	1-linoleoylglycerol (18:2)	Lipid	Monoacylglycerol	LC/MS Neg	6477	279.233			2.97762e+08	1.43597e+08	2.80158e+08	1.85113e+08	1.89164e+08	1.0143e+08
371	1-oleoylglycerol (18:1)	Lipid	Monoacylglycerol	LC/MS Neg	6650	281.249		HMDB11567	5.43553e+08	1.91043e+08	2.36074e+08	315374888	260246992	1.68014e+08
372	1-palmitoleoylglycerol (16:1)*	Lipid	Monoacylglycerol	LC/MS Neg	6094	253.217			20780061	7151593	1.38527e+07	8814642	9.19473e+06	4.44582e+06
373	1-palmitoylglycerol (16:0)	Lipid	Monoacylglycerol	LC/MS Neg	6550	255.233		HMDB31074	1.17167e+08	34375916	1.31671e+08	72635823	69945935	38473620
374	1-pentadecanoylglycerol (15:0)	Lipid	Monoacylglycerol	LC/MS Neg	6200	241.217			2516106	1412687	2.53245e+06	2.2372e+06	1.72276e+06	1.27589e+06
375	2-linoleoylglycerol (18:2)	Lipid	Monoacylglycerol	LC/MS Neg	6250	279.233		HMDB11538	2.14962e+08	4.98271e+07	1.78556e+08	123491486	96919190	5.03303e+07
376	2-oleoylglycerol (18:1)	Lipid	Monoacylglycerol	LC/MS Neg	6500	281.249		HMDB11537	3.63745e+08	90693952	2.02483e+08	2.28202e+08	1.95693e+08	1.18308e+08
377	2-palmitoleoylglycerol (16:1)*	Lipid	Monoacylglycerol	LC/MS Neg	6016	253.217			9.34279e+06	3.46785e+06	5.97028e+06	3.90945e+06	3.54402e+06	2.3921e+06
378	2-palmitoylglycerol (16:0)	Lipid	Monoacylglycerol	LC/MS Neg	6400	255.233		HMDB11533	21424530	7.21364e+06	3.07988e+07	13306628	16600839	5124698
379	acetylcholine	Lipid	Neurotransmitter	LC/MS Pos Early	2220	146.118	C01996	HMDB00895	1.43291e+06	1.92633e+06	2253961	2.20899e+06	2008436	2.56076e+06
380	1,2-dilinolenoyl-GPC (18:3/18:3)*	Lipid	Phosphatidylcholine (PC)	LC/MS Pos Late	1850	778.538		HMDB08206	7.51626e+06	11124008	6902097	1.03116e+07	16759097	1.14468e+07
381	1,2-dilinoleoyl-GPC (18:2/18:2)	Lipid	Phosphatidylcholine (PC)	LC/MS Pos Late	2100	782.569		HMDB08138	1445975424	1417638400	1.30369e+09	1.26576e+09	1.46322e+09	1261200512
382	1,2-dipalmitoyl-GPC (16:0/16:0)	Lipid	Phosphatidylcholine (PC)	LC/MS Pos Late	2450	734.569		HMDB00564	31925008	4.36295e+07	5.09023e+07	30247894	3.36418e+07	3.47124e+07
383	1-linoleoyl-2-linolenoyl-GPC (18:2/18:3)*	Lipid	Phosphatidylcholine (PC)	LC/MS Pos Late	1939	780.554		HMDB08141	2.19885e+08	2.30312e+08	180279232	2.01073e+08	3.15364e+08	217831056
384	1-oleoyl-2-linoleoyl-GPC (18:1/18:2)*	Lipid	Phosphatidylcholine (PC)	LC/MS Pos Late	2250	784.585			1.34615e+09	1.2477e+09	1.10963e+09	1.13665e+09	1.19388e+09	1.15129e+09
385	1-palmitoleoyl-2-linolenoyl-GPC (16:1/18:3)*	Lipid	Phosphatidylcholine (PC)	LC/MS Pos Late	1900	754.538		HMDB08008	20669220	2.06794e+07	1.40607e+07	1.79131e+07	2.36152e+07	1.87669e+07
386	1-palmitoleoyl-2-linoleoyl-GPC (16:1/18:2)*	Lipid	Phosphatidylcholine (PC)	LC/MS Pos Late	2050	756.554		HMDB08006	2.12971e+08	2.50208e+08	1.26179e+08	156476800	2.18971e+08	148608448
387	1-palmitoyl-2-alpha-linolenoyl-GPC (16:0/18:3n3)*	Lipid	Phosphatidylcholine (PC)	LC/MS Pos Late	2080	756.554		HMDB07975	6.37039e+07	83575800	7.11665e+07	70189548	9.13199e+07	68292744
388	1-palmitoyl-2-linoleoyl-GPC (16:0/18:2)	Lipid	Phosphatidylcholine (PC)	LC/MS Pos Late	2160	758.569		HMDB07973	757698304	789612096	7.04378e+08	664313728	7.5692e+08	7.26026e+08
389	1-palmitoyl-2-oleoyl-GPC (16:0/18:1)	Lipid	Phosphatidylcholine (PC)	LC/MS Pos Late	2450	760.585		HMDB07972	8.2912e+08	8.10625e+08	6.5389e+08	6.46797e+08	7.02228e+08	686587840
390	1-palmitoyl-2-palmitoleoyl-GPC (16:0/16:1)*	Lipid	Phosphatidylcholine (PC)	LC/MS Pos Late	2200	732.554			5.99657e+07	6.22076e+07	4.70473e+07	4.76612e+07	49979048	5.19839e+07
391	1-palmitoyl-2-stearoyl-GPC (16:0/18:0)	Lipid	Phosphatidylcholine (PC)	LC/MS Pos Late	2750	762.601		HMDB07970	11731813	14376117	1.21466e+07	10339304	1.17536e+07	1.10935e+07
392	1-stearoyl-2-oleoyl-GPC (18:0/18:1)	Lipid	Phosphatidylcholine (PC)	LC/MS Pos Late	2644	788.616		HMDB08038	1.45492e+08	1.4427e+08	101198512	9.41053e+07	111833960	102378744
393	1,2-dilinoleoyl-GPE (18:2/18:2)*	Lipid	Phosphatidylethanolamine (PE)	LC/MS Pos Late	2150	740.523		HMDB09093	1.416e+08	1.258e+08	99232920	9.74974e+07	1.26782e+08	1.07038e+08
394	1,2-dipalmitoyl-GPE (16:0/16:0)*	Lipid	Phosphatidylethanolamine (PE)	LC/MS Pos Late	2498	692.523		HMDB08923	2.19492e+06	2.77607e+06	2.98071e+06	2.41039e+06	2.15537e+06	2.50827e+06
395	1-oleoyl-2-linoleoyl-GPE (18:1/18:2)*	Lipid	Phosphatidylethanolamine (PE)	LC/MS Pos Late	2270	742.538		HMDB05349	1.65662e+08	1.60508e+08	132470480	1.18738e+08	1.39829e+08	1.25022e+08
396	1-palmitoyl-2-linoleoyl-GPE (16:0/18:2)	Lipid	Phosphatidylethanolamine (PE)	LC/MS Pos Late	2350	716.523		HMDB05322	2.85642e+08	3.17359e+08	2.503e+08	2.20382e+08	247950672	2.44706e+08
397	1-palmitoyl-2-oleoyl-GPE (16:0/18:1)	Lipid	Phosphatidylethanolamine (PE)	LC/MS Pos Late	2600	718.538		HMDB05320	1.99704e+08	238439808	1.8412e+08	1.41757e+08	1.68633e+08	1.73366e+08
398	1-stearoyl-2-oleoyl-GPE (18:0/18:1)	Lipid	Phosphatidylethanolamine (PE)	LC/MS Pos Late	2950	746.569		HMDB08993	4.90248e+07	5.01732e+07	3.89393e+07	3.09324e+07	3.58932e+07	3.53471e+07
399	1-palmitoyl-2-linoleoyl-GPG (16:0/18:2)	Lipid	Phosphatidylglycerol (PG)	LC/MS Pos Late	2730	764.544		HMDB10575	4239536	2.9598e+06	2.41396e+06	2.63158e+06	2.94748e+06	2.39246e+06
400	1-palmitoyl-2-oleoyl-GPG (16:0/18:1)	Lipid	Phosphatidylglycerol (PG)	LC/MS Pos Late	3206	766.559			4.10324e+06	3265130	1.9764e+06	2.38389e+06	2.79021e+06	2.08687e+06
401	1,2-dioleoyl-GPI (18:1/18:1)	Lipid	Phosphatidylinositol (PI)	LC/MS Pos Late	3121	880.591		HMDB09837	1.16265e+06	1.34973e+06	922704	752438	1.16731e+06	881204
402	1-palmitoyl-2-linoleoyl-GPI (16:0/18:2)	Lipid	Phosphatidylinositol (PI)	LC/MS Pos Late	2730	852.56		HMDB09784	34579876	40115672	2.42556e+07	23812540	24982268	2.54812e+07
403	1-palmitoyl-2-oleoyl-GPI (16:0/18:1)*	Lipid	Phosphatidylinositol (PI)	LC/MS Pos Late	3140	854.575		HMDB09783	7.88164e+06	6.12664e+06	4031404	5.42526e+06	4.75104e+06	4168217
404	1-stearoyl-2-linoleoyl-GPI (18:0/18:2)	Lipid	Phosphatidylinositol (PI)	LC/MS Pos Late	3185	880.591		HMDB09809	2.14593e+07	2.3205e+07	1.5114e+07	1.39032e+07	15962331	13652741
405	1-stearoyl-2-oleoyl-GPI (18:0/18:1)*	Lipid	Phosphatidylinositol (PI)	LC/MS Pos Late	3711	882.607			2602543	2155175	932819	1652413	1.51148e+06	1141299
406	1,2-dioleoyl-GPS (18:1/18:1)	Lipid	Phosphatidylserine (PS)	LC/MS Pos Late	2800	788.544			1.12246e+07	9.76332e+06	5.60317e+06	7.37994e+06	9.2338e+06	6.66696e+06
407	1-stearoyl-2-linoleoyl-GPS (18:0/18:2)	Lipid	Phosphatidylserine (PS)	LC/MS Pos Late	2689	788.544			47592628	50270300	3.58649e+07	3.43296e+07	3.98102e+07	3.18658e+07
408	1-stearoyl-2-oleoyl-GPS (18:0/18:1)	Lipid	Phosphatidylserine (PS)	LC/MS Pos Late	3000	790.559		HMDB10163	1.28644e+07	11807290	8.44463e+06	8.97882e+06	9987308	7265464
409	choline	Lipid	Phospholipid Metabolism	LC/MS Pos Early	1961	104.107	C00114	HMDB00097	2.20844e+09	2.18248e+09	2.23633e+09	2009421312	1.82033e+09	2.16388e+09
410	phosphocholine	Lipid	Phospholipid Metabolism	LC/MS Pos Early	700	184.073	C00588	HMDB01565	5348239360	5.10272e+09	6.27009e+09	5.82225e+09	5152384512	5500482560
411	CDP-choline	Lipid	Phospholipid Metabolism	LC/MS Polar	4200	533.106	C00307	HMDB01413	3.23081e+06	3.4824e+06	2.74416e+06	3510184	3.81074e+06	3.30657e+06
412	CDP-ethanolamine	Lipid	Phospholipid Metabolism	LC/MS Polar	4210	445.053	C00570	HMDB01564	2432358	2245118	2.38452e+06	2.58172e+06	2.82074e+06	2.15852e+06
413	ethanolamine	Lipid	Phospholipid Metabolism	LC/MS Pos Early	1935	123.113	C00189	HMDB00149	4.95716e+06	5875332	7.25597e+06	5.68612e+06	6417964	5.39982e+06
414	glycerophosphoethanolamine	Lipid	Phospholipid Metabolism	LC/MS Polar	3075	214.049	C01233	HMDB00114	3.42412e+07	2.51019e+07	2.2468e+07	3.46528e+07	3.19806e+07	2.67466e+07
415	glycerophosphoinositol*	Lipid	Phospholipid Metabolism	LC/MS Pos Early	516	335.074			3.85491e+07	2.90295e+07	3.66484e+07	3.34303e+07	28460608	3.16351e+07
416	glycerophosphorylcholine (GPC)	Lipid	Phospholipid Metabolism	LC/MS Pos Early	672	258.11	C00670	HMDB00086	1.42745e+09	1.0436e+09	9.87164e+08	1.28008e+09	1.30423e+09	1.1727e+09
417	glycerophosphoserine*	Lipid	Phospholipid Metabolism	LC/MS Pos Early	577	260.053			2.0796e+07	17752348	1.58182e+07	1.86466e+07	1.80349e+07	16412134
418	phosphoethanolamine (PE)	Lipid	Phospholipid Metabolism	LC/MS Pos Early	700	142.026	C00346	HMDB00224	9.0366e+07	2.81913e+08	3.99206e+08	290664736	3.2379e+08	346222272
419	trimethylamine N-oxide	Lipid	Phospholipid Metabolism	LC/MS Pos Early	2100	76.0757	C01104	HMDB00925	2.6067e+06	1380029	1.51932e+06	1630523	2.53225e+06	1.58731e+06
420	1-(1-enyl-palmitoyl)-2-linoleoyl-GPC (P-16:0/18:2)*	Lipid	Plasmalogen	LC/MS Pos Late	2300	742.574		HMDB11211	3882624	3.48624e+06	3582959	4.3168e+06	4.16794e+06	2.87906e+06
421	1-(1-enyl-palmitoyl)-2-linoleoyl-GPE (P-16:0/18:2)*	Lipid	Plasmalogen	LC/MS Pos Late	2400	700.528		HMDB11343	7895512	5.84335e+06	7.81377e+06	9.20725e+06	6.97073e+06	6.82694e+06
422	1-(1-enyl-stearoyl)-2-linoleoyl-GPE (P-18:0/18:2)*	Lipid	Plasmalogen	LC/MS Pos Late	2750	728.559		HMDB11376	14205741	1.11584e+07	1.43811e+07	1.57844e+07	1.33702e+07	1.2564e+07
423	1-(1-enyl-stearoyl)-2-oleoyl-GPE (P-18:0/18:1)	Lipid	Plasmalogen	LC/MS Pos Late	3100	730.574		HMDB11375	3.57166e+06	3.31629e+06	3.58001e+06	4.08413e+06	3796396	2.73508e+06
424	dehydrophytosphingosine*	Lipid	Sphingolipid Synthesis	LC/MS Pos Late	1302	316.285			2.42573e+07	5.61899e+06	2.19513e+07	1.05542e+07	17306279	1.58934e+07
425	hexadecasphinganine (d16:0)*	Lipid	Sphingolipid Synthesis	LC/MS Pos Late	1300	274.274	C13915		10068379	1.46399e+07	1.10075e+07	1.03273e+07	1.06679e+07	7980249
426	phytosphingosine	Lipid	Sphingolipid Synthesis	LC/MS Pos Late	1367	318.3	C12144	HMDB04610	2.91506e+07	1.24102e+07	36728418	14144973	14061846	1.3254e+07
427	sphinganine	Lipid	Sphingolipid Synthesis	LC/MS Pos Late	1413	302.305	C00836	HMDB00269	977714	1.10513e+06	1.07103e+06	906980	721752	649855
428	tetradecasphinganine (d14:0)*	Lipid	Sphingolipid Synthesis	LC/MS Pos Late	1178	246.243			21594725	2.97845e+07	3.06779e+07	2.32416e+07	2.26826e+07	1.98945e+07
429	behenoyl sphingomyelin (d18:1/22:0)*	Lipid	Sphingomyelins	LC/MS Pos Late	3250	787.669		HMDB12103	1.33416e+07	1.05536e+07	1.11539e+07	10651099	1.18752e+07	1.09632e+07
430	hydroxypalmitoyl sphingomyelin (d18:1/16:0(OH))	Lipid	Sphingomyelins	LC/MS Pos Late	2056	719.57			1.08847e+08	1.15115e+08	104935968	1.28669e+08	1.23058e+08	1.15859e+08
431	palmitoyl sphingomyelin (d18:1/16:0)	Lipid	Sphingomyelins	LC/MS Pos Late	2168	703.575			7.9528e+08	778664256	808497024	8.34098e+08	8.63717e+08	8.20207e+08
432	sphingomyelin (d17:1/14:0, d16:1/15:0)*	Lipid	Sphingomyelins	LC/MS Pos Late	1950	661.528			8.57762e+06	7030080	6.41654e+06	7949203	9.94265e+06	8.79422e+06
433	sphingomyelin (d17:1/16:0, d18:1/15:0, d16:1/17:0)*	Lipid	Sphingomyelins	LC/MS Pos Late	2082	689.559			1.15423e+08	1.01182e+08	1.0507e+08	120467152	1.36041e+08	114925296
434	sphingomyelin (d17:2/16:0, d18:2/15:0)*	Lipid	Sphingomyelins	LC/MS Pos Late	1875	687.544			1.22005e+06	643993	579683	838570	952257	745363
435	sphingomyelin (d18:1/14:0, d16:1/16:0)*	Lipid	Sphingomyelins	LC/MS Pos Late	1998	675.544		HMDB12097	152132824	117656784	8.38233e+07	1.37581e+08	147155136	1.73927e+08
436	sphingomyelin (d18:1/17:0, d17:1/18:0, d19:1/16:0)	Lipid	Sphingomyelins	LC/MS Pos Late	2350	717.591			3.27098e+08	3.05812e+08	305910848	3.63543e+08	4.16524e+08	3.45281e+08
437	sphingomyelin (d18:1/18:1, d18:2/18:0)	Lipid	Sphingomyelins	LC/MS Pos Late	2167	729.591		HMDB12101	166786032	1.20131e+08	1.25065e+08	1.43165e+08	1.43957e+08	1.33234e+08
438	sphingomyelin (d18:1/19:0, d19:1/18:0)*	Lipid	Sphingomyelins	LC/MS Pos Late	2550	745.622			2.93455e+08	2.56915e+08	2.64277e+08	304210272	3.28893e+08	296876112
439	sphingomyelin (d18:1/20:0, d16:1/22:0)*	Lipid	Sphingomyelins	LC/MS Pos Late	2800	759.638		HMDB12102	238135072	1.92452e+08	1.9681e+08	2.16145e+08	220534608	216717488
440	sphingomyelin (d18:1/20:2, d18:2/20:1, d16:1/22:2)*	Lipid	Sphingomyelins	LC/MS Pos Late	2200	755.606			1.58829e+06	1.01486e+06	959250	1.42362e+06	1.63098e+06	962420
441	sphingomyelin (d18:1/21:0, d17:1/22:0, d16:1/23:0)*	Lipid	Sphingomyelins	LC/MS Pos Late	3000	773.653			2.93535e+07	2.4838e+07	2.62419e+07	2.82436e+07	33434292	28197712
442	sphingomyelin (d18:1/22:1, d18:2/22:0, d16:1/24:1)*	Lipid	Sphingomyelins	LC/MS Pos Late	2775	785.653		HMDB12104	1934358	1.53051e+06	1.19138e+06	1.52736e+06	1.83798e+06	1525880
443	sphingomyelin (d18:2/14:0, d18:1/14:1)*	Lipid	Sphingomyelins	LC/MS Pos Late	1860	673.528			657676	371152	416237	477624	694835	498477
444	sphingomyelin (d18:2/16:0, d18:1/16:1)*	Lipid	Sphingomyelins	LC/MS Pos Late	2002	701.559			2.73757e+07	1.64443e+07	1.21013e+07	2.09863e+07	2.10765e+07	2.34683e+07
445	sphingomyelin (d18:2/18:1)*	Lipid	Sphingomyelins	LC/MS Pos Late	2025	727.575			3820291	3441619	3.78022e+06	4.61341e+06	4.9297e+06	3.68578e+06
446	stearoyl sphingomyelin (d18:1/18:0)	Lipid	Sphingomyelins	LC/MS Pos Late	2450	731.606	C00550	HMDB01348	7.05579e+08	6.67431e+08	6.807e+08	7.81124e+08	761120320	7.03141e+08
447	hexadecasphingosine (d16:1)*	Lipid	Sphingosines	LC/MS Pos Late	1289	272.258			5524517	9799112	6046583	5643097	6671292	5.58003e+06
448	sphingosine	Lipid	Sphingosines	LC/MS Pos Late	1393	300.29	C00319	HMDB00252	739360	624388	631947	462477	462514	431899
449	tetradecanoylsphingosine (d14:1)*	Lipid	Sphingosines	LC/MS Pos Late	1134	244.227			13039461	26905080	2.58449e+07	1.83612e+07	2.2043e+07	21672020
450	4-cholesten-3-one	Lipid	Sterol	LC/MS Pos Late	2520	385.346	C00599	HMDB00921	1.6141e+06	823317	658532	1.33911e+06	852257	1338599
451	beta-sitosterol	Lipid	Sterol	LC/MS Pos Late	3054	397.383	C01753	HMDB00852	2.81597e+06	2.8729e+06	2.8464e+06	3.01746e+06	2.62382e+06	2865890
452	campesterol	Lipid	Sterol	LC/MS Pos Late	2873	383.367	C01789	HMDB02869	2.1682e+06	1.32514e+06	1.8303e+06	1.82254e+06	1.58868e+06	1449319
453	cholesterol	Lipid	Sterol	LC/MS Pos Late	2707	369.352	C00187	HMDB00067	597442	708929	835797	899399	861437	1.0687e+06
454	(3'-5')-adenylyladenosine*	Nucleotide	Dinucleotide	LC/MS Neg	2173	595.142			181782	149133	117219	139507	136592	133889
455	(3'-5')-cytidylyladenosine	Nucleotide	Dinucleotide	LC/MS Neg	1754	571.131			1.17192e+06	1.21396e+06	899174	1.12726e+06	1.00052e+06	968557
456	methylphosphate	Nucleotide	Purine and Pyrimidine Metabolism	LC/MS Pos Early	544	113		HMDB61711	3.16505e+08	288956224	266145264	3.18029e+08	2.9453e+08	2.5992e+08
457	2'-deoxyinosine	Nucleotide	Purine Metabolism, (Hypo)Xanthine/Inosine containing	LC/MS Neg	1688	251.079	C05512	HMDB00071	464947	331285	607789	394374	288188	291593
458	allantoic acid	Nucleotide	Purine Metabolism, (Hypo)Xanthine/Inosine containing	LC/MS Polar	2960	175.047	C00499	HMDB01209	379742	311437	563542	617424	444107	1.09865e+06
459	allantoin	Nucleotide	Purine Metabolism, (Hypo)Xanthine/Inosine containing	LC/MS Polar	1672	157.037	C02350	HMDB00462	38554212	2.66782e+07	3.23392e+07	4.07529e+07	2.96972e+07	32713822
460	hypoxanthine	Nucleotide	Purine Metabolism, (Hypo)Xanthine/Inosine containing	LC/MS Neg	1291.2	135.031	C00262	HMDB00157	54111004	2.39763e+07	7.18889e+07	4.27418e+07	28285292	2.95714e+07
461	inosine	Nucleotide	Purine Metabolism, (Hypo)Xanthine/Inosine containing	LC/MS Neg	1602.1	267.074	C00294	HMDB00195	5.13149e+07	3.96823e+07	56451948	3.9842e+07	3.72751e+07	40520530
462	inosine 5'-monophosphate (IMP)	Nucleotide	Purine Metabolism, (Hypo)Xanthine/Inosine containing	LC/MS Polar	4267.7	347.04	C00130	HMDB00175	1.38295e+06	769376	918284	1.00767e+06	1.28392e+06	668428
463	N1-methylinosine	Nucleotide	Purine Metabolism, (Hypo)Xanthine/Inosine containing	LC/MS Pos Early	1430	283.104		HMDB02721	692643	706930	1.65948e+06	719612	898118	1157114
464	urate	Nucleotide	Purine Metabolism, (Hypo)Xanthine/Inosine containing	LC/MS Neg	757.1	167.021	C00366	HMDB00289	1.29269e+09	1389872768	1.98297e+09	1629482624	1.48221e+09	1.55088e+09
465	xanthine	Nucleotide	Purine Metabolism, (Hypo)Xanthine/Inosine containing	LC/MS Polar	2023	151.026	C00385	HMDB00292	1.31632e+08	9.06049e+07	130622184	1.19591e+08	1.00535e+08	86236280
466	1-methyladenine	Nucleotide	Purine Metabolism, Adenine containing	LC/MS Pos Early	2133	150.077	C02216	HMDB11599	21957862	31564862	2.90436e+07	27627428	34963664	20667462
467	2'-deoxyadenosine	Nucleotide	Purine Metabolism, Adenine containing	LC/MS Pos Early	2252	252.109	C00559	HMDB00101	4813224	2.27787e+06	1664236	2.14991e+06	1.48513e+06	2.22314e+06
468	2'-deoxyadenosine 5'-monophosphate	Nucleotide	Purine Metabolism, Adenine containing	LC/MS Pos Early	1284	332.075	C00360	HMDB00905	2.59696e+06	2.23742e+06	1.75524e+06	2.20328e+06	1.97409e+06	1883225
469	adenine	Nucleotide	Purine Metabolism, Adenine containing	LC/MS Pos Early	2221	136.062	C00147	HMDB00034	1.11965e+08	8.59444e+07	5.49811e+07	5.01074e+07	5.89343e+07	3.74242e+07
470	adenosine	Nucleotide	Purine Metabolism, Adenine containing	LC/MS Pos Early	2169	268.104	C00212	HMDB00050	5.31894e+08	455742512	279886096	4.79006e+08	3.67117e+08	3.72968e+08
471	3'-AMP	Nucleotide	Purine Metabolism, Adenine containing	LC/MS Neg	1245	346.056	C01367	HMDB03540	3.92096e+06	3728169	1.14092e+06	2.04981e+06	1.27735e+06	2.03667e+06
472	ADP	Nucleotide	Purine Metabolism, Adenine containing	LC/MS Polar	4393	426.022	C00008	HMDB01341	5.32711e+06	4.46023e+06	5303024	4.33183e+06	6.3647e+06	4.78244e+06
473	AMP	Nucleotide	Purine Metabolism, Adenine containing	LC/MS Pos Early	1013	348.07	C00020	HMDB00045	6.86854e+08	6.65374e+08	632237312	7.13272e+08	6.51561e+08	6.38878e+08
474	adenosine-2',3'-cyclic monophosphate	Nucleotide	Purine Metabolism, Adenine containing	LC/MS Neg	1793	328.045	C02353	HMDB11616	3.18876e+07	2.28038e+07	1.57908e+07	22692558	1.669e+07	1.77624e+07
475	adenylosuccinate	Nucleotide	Purine Metabolism, Adenine containing	LC/MS Neg	560	230.53	C03794	HMDB00536	3.02326e+07	3.01421e+07	21145342	2.65674e+07	21637778	2.07701e+07
476	1-methyladenosine	Nucleotide	Purine Metabolism, Adenine containing	LC/MS Pos Early	2120	282.12	C02494	HMDB03331	17416242	2.20091e+07	4.24028e+07	2.40585e+07	2.64492e+07	29688096
477	N6-carbamoylthreonyladenosine	Nucleotide	Purine Metabolism, Adenine containing	LC/MS Neg	2164	411.127		HMDB41623	250308	596986	871315	501267	561291	629066
478	N6-succinyladenosine	Nucleotide	Purine Metabolism, Adenine containing	LC/MS Neg	940	382.1		HMDB00912	1.22599e+06	1.16072e+06	487987	830745	537602	698428
479	1-methylguanine	Nucleotide	Purine Metabolism, Guanine containing	LC/MS Neg	1643	164.058		HMDB03282	280310	526562	318538	434486	451087	272590
480	2'-deoxyguanosine	Nucleotide	Purine Metabolism, Guanine containing	LC/MS Neg	1700	266.089	C00330	HMDB00085	1.43734e+06	2.53503e+06	3.90207e+06	2.17389e+06	2.0803e+06	2.17175e+06
481	7-methylguanine	Nucleotide	Purine Metabolism, Guanine containing	LC/MS Pos Early	2175	166.072	C02242	HMDB00897	2.38283e+07	36581908	39678860	3.41294e+07	3.85301e+07	2.87285e+07
482	7-methylguanosine	Nucleotide	Purine Metabolism, Guanine containing	LC/MS Pos Early	2214	298.115	C20674		2.10385e+06	5.55107e+06	8.34823e+06	4.10306e+06	5.09968e+06	6863499
483	guanine	Nucleotide	Purine Metabolism, Guanine containing	LC/MS Pos Early	2032	152.057	C00242	HMDB00132	1.8112e+09	1399342080	2.15659e+09	1.99637e+09	1.94688e+09	1784156800
484	guanosine	Nucleotide	Purine Metabolism, Guanine containing	LC/MS Neg	1662	282.084	C00387	HMDB00133	5.41824e+07	66022512	1.0794e+08	6.0715e+07	6.00636e+07	6.90682e+07
485	5'- GMP	Nucleotide	Purine Metabolism, Guanine containing	LC/MS Pos Early	800	364.065	C00144	HMDB01397	42499168	3.67987e+07	3.03104e+07	3.89921e+07	3.59785e+07	3.32143e+07
486	guanosine-2',3'-cyclic monophosphate	Nucleotide	Purine Metabolism, Guanine containing	LC/MS Neg	1480	344.04	C06194	HMDB11629	5.26801e+06	3.06699e+06	2.27284e+06	2984993	1666506	2.00164e+06
487	N2,N2-dimethylguanine	Nucleotide	Purine Metabolism, Guanine containing	LC/MS Pos Early	2465	180.088			1.91246e+07	1.81015e+07	17145541	1.97199e+07	1.95337e+07	1.44142e+07
488	N2,N2-dimethylguanosine	Nucleotide	Purine Metabolism, Guanine containing	LC/MS Pos Early	2210	312.13		HMDB04824	2.63252e+06	2670428	9542832	3.85765e+06	3.23814e+06	4.98234e+06
489	N2-methylguanosine	Nucleotide	Purine Metabolism, Guanine containing	LC/MS Neg	1988	296.1		HMDB05862	2226326	2838124	4444113	2801221	2.67652e+06	2.45441e+06
490	2'-deoxycytidine	Nucleotide	Pyrimidine Metabolism, Cytidine containing	LC/MS Pos Early	2193	228.098	C00881	HMDB00014	3.82104e+06	2.63598e+06	7.85011e+06	3.02122e+06	2.81794e+06	4.35425e+06
491	dCMP	Nucleotide	Pyrimidine Metabolism, Cytidine containing	LC/MS Pos Early	975	308.064	C00239	HMDB01202	2.67192e+06	2291715	1.72754e+06	2145907	1.75032e+06	1945532
492	2'-O-methylcytidine	Nucleotide	Pyrimidine Metabolism, Cytidine containing	LC/MS Pos Early	2411	258.108			8020895	6636488	7.59862e+06	6.93499e+06	5.87755e+06	7.80209e+06
493	3-methylcytidine	Nucleotide	Pyrimidine Metabolism, Cytidine containing	LC/MS Pos Early	2176	258.108			934500	2.19638e+06	5.53837e+06	2833777	3.01471e+06	3.68846e+06
494	5-methyl-2'-deoxycytidine	Nucleotide	Pyrimidine Metabolism, Cytidine containing	LC/MS Pos Early	2303	242.113	C03592	HMDB02224	4.81042e+06	2911983	7826932	4.24152e+06	3855448	4.58911e+06
495	cytidine	Nucleotide	Pyrimidine Metabolism, Cytidine containing	LC/MS Pos Early	2124	244.093	C00475	HMDB00089	1.38992e+08	9.6729e+07	156253856	1.05787e+08	1.1064e+08	9.3945e+07
496	cytidine 2',3'-cyclic monophosphate	Nucleotide	Pyrimidine Metabolism, Cytidine containing	LC/MS Pos Early	769	306.049	C02354	HMDB11691	9293193	6.8055e+06	4567546	5.79458e+06	4.94714e+06	5.6108e+06
497	CMP	Nucleotide	Pyrimidine Metabolism, Cytidine containing	LC/MS Pos Early	835	324.059	C00055	HMDB00095	55753172	5.23411e+07	4.61187e+07	5.26939e+07	5.27257e+07	5.05447e+07
498	cytosine	Nucleotide	Pyrimidine Metabolism, Cytidine containing	LC/MS Pos Early	2060	112.05	C00380	HMDB00630	3.40493e+06	5134014	5467238	6159836	4.79402e+06	3332064
499	dihydroorotate	Nucleotide	Pyrimidine Metabolism, Orotate containing	LC/MS Polar	1910	157.025	C00337	HMDB03349	233813	323886	249831	188635	244035	493866
500	orotate	Nucleotide	Pyrimidine Metabolism, Orotate containing	LC/MS Polar	1638.1	155.01	C00295	HMDB00226	2.82739e+06	3.96203e+06	2.19869e+06	3.13689e+06	3076788	4409141
501	orotidine	Nucleotide	Pyrimidine Metabolism, Orotate containing	LC/MS Polar	2250	287.052		HMDB00788	233282	276202	232740	228541	216824	239314
502	3-aminoisobutyrate	Nucleotide	Pyrimidine Metabolism, Thymine containing	LC/MS Pos Early	2190	104.071	C05145	HMDB03911	6.6437e+07	38854368	4.65634e+07	5.48699e+07	2.99693e+07	4.19838e+07
503	thymidine	Nucleotide	Pyrimidine Metabolism, Thymine containing	LC/MS Neg	1963.7	241.083	C00214	HMDB00273	2147636	1.6612e+06	3305493	1980759	1.45522e+06	1.87166e+06
504	TMP	Nucleotide	Pyrimidine Metabolism, Thymine containing	LC/MS Neg	883	321.049	C00364	HMDB01227	1.37133e+06	1.56026e+06	1020373	1.28022e+06	1080499	1169044
505	2'-deoxyuridine	Nucleotide	Pyrimidine Metabolism, Uracil containing	LC/MS Neg	1586	227.067	C00526	HMDB00012	769115	455293	1228550	722637	443386	507595
506	2'-O-methyluridine	Nucleotide	Pyrimidine Metabolism, Uracil containing	LC/MS Neg	1831	257.078			1.95419e+06	1.06285e+06	1492964	1.47446e+06	1.02389e+06	974009
507	3-(3-amino-3-carboxypropyl)uridine*	Nucleotide	Pyrimidine Metabolism, Uracil containing	LC/MS Neg	1369	344.11			1861571	2.51528e+06	2.4878e+06	2.3227e+06	2.03549e+06	2.47094e+06
508	3-ureidopropionate	Nucleotide	Pyrimidine Metabolism, Uracil containing	LC/MS Pos Early	875	133.061	C02642	HMDB00026	40727594	9907210	1.52572e+07	1.022e+07	9.60194e+06	2.2155e+07
509	5,6-dihydrouridine	Nucleotide	Pyrimidine Metabolism, Uracil containing	LC/MS Neg	1119	245.078			6.94528e+06	3714591	3.30458e+06	3.49085e+06	1.69894e+06	3.5948e+06
510	5-methyluridine (ribothymidine)	Nucleotide	Pyrimidine Metabolism, Uracil containing	LC/MS Neg	1778.1	257.078		HMDB00884	558219	512937	1.02303e+06	493969	372745	463589
511	beta-alanine	Nucleotide	Pyrimidine Metabolism, Uracil containing	LC/MS Pos Early	1905	90.055	C00099	HMDB00056	83963592	2.80361e+07	5.1708e+07	4.02506e+07	27450909	4.50518e+07
512	N-acetyl-beta-alanine	Nucleotide	Pyrimidine Metabolism, Uracil containing	LC/MS Polar	1750	130.051	C01073		1.92262e+06	1.94032e+06	1.27814e+06	1.53242e+06	1622871	1.56171e+06
513	pseudouridine	Nucleotide	Pyrimidine Metabolism, Uracil containing	LC/MS Neg	1100	243.062	C02067	HMDB00767	2.00495e+07	1.23103e+07	1.21462e+07	10018594	6.5991e+06	8.44655e+06
514	uracil	Nucleotide	Pyrimidine Metabolism, Uracil containing	LC/MS Polar	1089.7	111.02	C00106	HMDB00300	4.16148e+06	2099769	2.18828e+06	2605423	2.25189e+06	1.83211e+06
515	uridine	Nucleotide	Pyrimidine Metabolism, Uracil containing	LC/MS Neg	1457.6	243.062	C00299	HMDB00296	110265392	6.40105e+07	8.78212e+07	7.90821e+07	6.16434e+07	6.07578e+07
516	uridine 3'-monophosphate (3'-UMP)	Nucleotide	Pyrimidine Metabolism, Uracil containing	LC/MS Polar	3800	323.029	C01368		954623	689531	287256	385918	359491	408313
517	uridine 5'-diphosphate (UDP)	Nucleotide	Pyrimidine Metabolism, Uracil containing	LC/MS Neg	599.5	402.995	C00015	HMDB00295	1.5982e+06	3111403	4055806	2.59108e+06	4.5816e+06	2.67972e+06
518	UMP	Nucleotide	Pyrimidine Metabolism, Uracil containing	LC/MS Polar	4150	323.029	C00105	HMDB00288	37347660	3.36866e+07	3.69877e+07	3.57591e+07	3.51293e+07	39152104
519	uridine-2',3'-cyclic monophosphate	Nucleotide	Pyrimidine Metabolism, Uracil containing	LC/MS Neg	1090	305.018	C02355	HMDB11640	15208233	1.12329e+07	7230078	1.01058e+07	7.67629e+06	8.14277e+06
520	pentose acid*	Partially Characterized Molecules	Partially Characterized Molecules	LC/MS Polar	2180	165.041			4.58687e+06	6.70034e+06	4.13988e+06	9.15502e+06	4.14996e+06	8148502
521	alanylleucine	Peptide	Dipeptide	LC/MS Pos Early	3055	203.139		HMDB28691	8.07746e+06	3.3151e+06	1.46773e+06	2.4313e+06	3.14061e+06	8.1526e+06
522	glycylisoleucine	Peptide	Dipeptide	LC/MS Neg	1820	187.109		HMDB28844	1737867	699023	353079	454986	653536	1.25912e+06
523	glycylleucine	Peptide	Dipeptide	LC/MS Pos Early	3059	189.123	C02155	HMDB00759	20192336	7.959e+06	3.50289e+06	3870892	5776409	16097864
524	glycylvaline	Peptide	Dipeptide	LC/MS Pos Early	2734	175.108		HMDB28854	24798713	10250523	5.2287e+06	4.97602e+06	7.72244e+06	1.63905e+07
525	isoleucylglycine	Peptide	Dipeptide	LC/MS Neg	1992	187.109		HMDB28907	1.45993e+07	4810084	2.87851e+06	3.2232e+06	6.35688e+06	12670832
526	leucylglutamine*	Peptide	Dipeptide	LC/MS Pos Early	2620	260.161		HMDB28927	9.35118e+06	3.72134e+06	1793533	3367649	3.30692e+06	6657383
527	leucylglycine	Peptide	Dipeptide	LC/MS Neg	2050	187.109		HMDB28929	2.29246e+06	983113	298767	895392	780196	1.38133e+06
528	lysylleucine	Peptide	Dipeptide	LC/MS Pos Early	3370	260.197		HMDB28955	1.62857e+07	6.0279e+06	3.52047e+06	5.81969e+06	5.85321e+06	1.14458e+07
529	phenylalanylglycine	Peptide	Dipeptide	LC/MS Neg	2462	221.093		HMDB28995	349129	200735	94978.7	196081	180764	283201
530	prolylglycine	Peptide	Dipeptide	LC/MS Pos Early	2136	173.092		HMDB11178	3.23487e+07	1.58959e+07	1.16536e+07	1.30674e+07	1.35117e+07	2.1366e+07
531	tyrosylglycine	Peptide	Dipeptide	LC/MS Neg	1635	237.088		HMDB29105	219214	157217	81798.7	157619	203637	291807
532	valylglutamine	Peptide	Dipeptide	LC/MS Pos Early	2295	246.145		HMDB29125	18112421	3100827	1.26734e+06	1.92083e+06	3824958	1.23486e+07
533	valylglycine	Peptide	Dipeptide	LC/MS Neg	1506	173.093		HMDB29127	7.76205e+06	2.5326e+06	900531	1706062	2499249	5.218e+06
534	valylleucine	Peptide	Dipeptide	LC/MS Pos Early	3138	231.17		HMDB29131	8.44245e+06	2.18122e+06	835926	1.6991e+06	2.72593e+06	6107115
535	gamma-glutamyl-alpha-lysine	Peptide	Gamma-glutamyl Amino Acid	LC/MS Pos Early	2784	276.155			30673520	1.49668e+07	11256222	14580241	9.7764e+06	1.92311e+07
536	gamma-glutamyl-epsilon-lysine	Peptide	Gamma-glutamyl Amino Acid	LC/MS Pos Early	2725	276.155		HMDB03869	4.94595e+06	5.02782e+06	2.92511e+06	3265240	2.82251e+06	4.7209e+06
537	gamma-glutamylcysteine	Peptide	Gamma-glutamyl Amino Acid	LC/MS Pos Early	2118	251.07	C00669	HMDB01049	3.14505e+07	2.56248e+07	1.66551e+07	2.26094e+07	1.44957e+07	1.87246e+07
538	gamma-glutamylglutamate	Peptide	Gamma-glutamyl Amino Acid	LC/MS Pos Early	1775	277.103	C05282	HMDB11737	7498348	3.45931e+06	2.42039e+06	3.55604e+06	2827246	3.44055e+06
539	gamma-glutamylglutamine	Peptide	Gamma-glutamyl Amino Acid	LC/MS Pos Early	1430	276.119	C05283	HMDB11738	2.72177e+07	4.91419e+06	6.12506e+06	5.37433e+06	2586313	6.27922e+06
540	gamma-glutamylhistidine	Peptide	Gamma-glutamyl Amino Acid	LC/MS Pos Early	2740	285.119			2.23786e+07	9109003	7.37013e+06	8.33777e+06	4.96385e+06	1.12905e+07
541	gamma-glutamylisoleucine*	Peptide	Gamma-glutamyl Amino Acid	LC/MS Pos Early	2940	261.144		HMDB11170	4.95183e+06	2.18085e+06	826168	1.60754e+06	2.68605e+06	1.60575e+06
542	gamma-glutamylleucine	Peptide	Gamma-glutamyl Amino Acid	LC/MS Pos Early	2991	261.144		HMDB11171	15669944	5.54053e+06	3366927	5.0104e+06	4.84394e+06	5.2388e+06
543	gamma-glutamylmethionine	Peptide	Gamma-glutamyl Amino Acid	LC/MS Pos Early	2640	279.101		HMDB29155	9662503	3.91161e+06	1.32839e+06	3.72857e+06	7.22567e+06	2247504
544	gamma-glutamylthreonine	Peptide	Gamma-glutamyl Amino Acid	LC/MS Pos Early	1750	249.108		HMDB29159	6.20907e+06	4.48743e+06	3.29637e+06	3.92302e+06	3.06934e+06	3168002
545	gamma-glutamyltryptophan	Peptide	Gamma-glutamyl Amino Acid	LC/MS Neg	1960	332.125		HMDB29160	3.54521e+06	1.94276e+06	1.20636e+06	1824649	1.36744e+06	1247898
546	gamma-glutamyltyrosine	Peptide	Gamma-glutamyl Amino Acid	LC/MS Neg	1240	309.109		HMDB11741	2729231	952277	1.21993e+06	962563	751248	917749
547	gamma-glutamylvaline	Peptide	Gamma-glutamyl Amino Acid	LC/MS Pos Early	2700	247.129		HMDB11172	3.49577e+07	1.0584e+07	7174293	10714652	11123906	1.02369e+07
548	N,N-dimethyl-pro-pro	Peptide	Modified Peptides	LC/MS Pos Early	2500	241.155			6.18014e+07	43710672	4.73211e+07	4.90452e+07	50283524	56168268
549	1,2,3-butanetriol	Xenobiotics	Food Component/Plant	LC/MS Neg	925	105.056			8746157	9487201	3729230	7.1435e+06	3.86085e+06	9.21294e+06
550	2,4-di-tert-butylphenol	Xenobiotics	Chemical	LC/MS Neg	5749	205.16			47346703	1.84589e+07	5.6152e+07	9.68226e+06	2.54609e+07	1.39744e+07
551	anthraniloyl-O-glucose	Xenobiotics	Benzoate Metabolism	LC/MS Neg	2593	298.093			1135042	1.16503e+06	1.12937e+06	2.697e+06	2.40349e+06	1046673
552	benzoate	Xenobiotics	Benzoate Metabolism	LC/MS Neg	1750	121.029	C00180	HMDB01870	2.77873e+07	32768374	1.69377e+07	2.44539e+07	2.71613e+07	3.09853e+07
553	coixol	Xenobiotics	Food Component/Plant	LC/MS Neg	3619	164.035		HMDB36582	1.66654e+08	163244928	1.92686e+08	232539568	1.87938e+08	2.13457e+08
554	coniferin	Xenobiotics	Food Component/Plant	LC/MS Neg	2607	341.124	C00761	HMDB13682	554172	3237578	1.97936e+06	2.30963e+06	1.28269e+06	3.19713e+06
555	DIMBOA	Xenobiotics	Food Component/Plant	LC/MS Neg	2165	210.041	C04720		5.55765e+07	3.59058e+07	8.327e+07	58950452	5.1941e+07	64993864
556	ferulate	Xenobiotics	Food Component/Plant	LC/MS Neg	1755	193.051	C01494	HMDB00954	971151	1.57109e+06	1.89219e+06	1144272	785064	1.66373e+06
557	hydroquinone beta-D-glucopyranoside	Xenobiotics	Food Component/Plant	LC/MS Neg	1520	271.082	C06186	HMDB29943	587769	5.1385e+06	9.82902e+06	3.8444e+06	4.0543e+06	8.71376e+06
558	sulfate*	Xenobiotics	Chemical	LC/MS Neg	616	96.9601	C00059	HMDB01448	1.4164e+07	2.71372e+07	30338694	3.13243e+07	2.82896e+07	4.12521e+07
559	syringin	Xenobiotics	Food Component/Plant	LC/MS Neg	2754	371.135	C01533		321087	1.73276e+06	1001480	1.27936e+06	835973	1.50697e+06
560	tartronate (hydroxymalonate)	Xenobiotics	Food Component/Plant	LC/MS Neg	610	118.999	C02287	HMDB35227	6458406	8384291	7.783e+06	9266583	8.30651e+06	7.45932e+06
561	1-kestose	Xenobiotics	Food Component/Plant	LC/MS Polar	3970	549.167	C03661	HMDB11729	8.58213e+06	7.86168e+06	1.03976e+07	8674926	8.21657e+06	9.56582e+06
562	2,3-dihydroxyisovalerate	Xenobiotics	Food Component/Plant	LC/MS Polar	1050	133.051	C04039	HMDB12141	13813500	2.69255e+06	3.46695e+06	6.60737e+06	8.1206e+06	1.2482e+07
563	2-isopropylmalate	Xenobiotics	Food Component/Plant	LC/MS Polar	2605	175.061	C02504	HMDB00402	7985332	1.61346e+06	1.26344e+06	2.15223e+06	5.52032e+06	1.07648e+06
564	3-dehydroshikimate	Xenobiotics	Food Component/Plant	LC/MS Polar	1962	171.03	C02637		978419	1.10655e+06	786247	906787	946447	414570
565	erythritol	Xenobiotics	Food Component/Plant	LC/MS Polar	1491	167.056	C00503	HMDB02994	7.08378e+07	85438744	4.52738e+07	5.96877e+07	8.42924e+07	1.21367e+08
566	gluconate	Xenobiotics	Food Component/Plant	LC/MS Polar	2922	195.051	C00257	HMDB00625	70996920	7.34134e+07	5.5157e+07	62848428	87258048	53644564
567	mannonate*	Xenobiotics	Food Component/Plant	LC/MS Polar	2736	195.051			2.71211e+07	1.35445e+07	10000808	9866779	4.70326e+06	1.59659e+07
568	panose	Xenobiotics	Food Component/Plant	LC/MS Polar	4503.4	549.167	C00713	HMDB11729	3188685	2.76412e+06	1.86543e+06	2.57062e+06	3.33379e+06	1.90514e+06
569	quinate	Xenobiotics	Food Component/Plant	LC/MS Polar	2432.9	191.056	C00296	HMDB03072	9.72303e+06	10084425	1.78886e+07	14353708	2.17509e+07	1.00871e+07
570	2-dimethylaminoethanol	Xenobiotics	Food Component/Plant	LC/MS Pos Early	1983	90.0913	D07777	HMDB32231	5.26446e+06	6025025	3.94981e+06	5.95082e+06	5.14887e+06	6.02848e+06
571	3-formylindole	Xenobiotics	Food Component/Plant	LC/MS Pos Early	2736	146.06	C08493	HMDB29737	4.94073e+06	3959670	2.63015e+06	2794032	3.64439e+06	2.53801e+06
572	deoxymugineic acid	Xenobiotics	Food Component/Plant	LC/MS Pos Early	1036	305.134			4.30099e+07	23365680	4.38905e+07	2.66704e+07	2.16153e+07	4.55161e+07
573	ergothioneine	Xenobiotics	Food Component/Plant	LC/MS Pos Early	850	230.096	C05570	HMDB03045	1.18311e+06	3.06397e+06	1.16779e+07	2.73902e+06	3.68505e+06	4644974
574	ethyl alpha-glucopyranoside	Xenobiotics	Food Component/Plant	LC/MS Pos Early	1248	226.129			995735	347115	178560	963434	1.11198e+06	414851
575	ethyl beta-glucopyranoside	Xenobiotics	Food Component/Plant	LC/MS Pos Early	1100	226.129			1114524	5.17411e+06	674770	7.41997e+06	2.4993e+06	3.96574e+06
576	histidine betaine (hercynine)*	Xenobiotics	Food Component/Plant	LC/MS Pos Early	2094	198.124			135522224	1.81631e+08	117903224	1.22627e+08	113771600	1.262e+08
577	methyl glucopyranoside (alpha + beta)	Xenobiotics	Food Component/Plant	LC/MS Pos Early	832	212.113			7.90473e+07	53659956	3.32321e+07	45378400	3.90728e+07	4.06786e+07
578	nicotianamine	Xenobiotics	Food Component/Plant	LC/MS Pos Early	1800	304.15	C05324		6.41188e+07	68984976	55545892	5.84055e+07	41662696	7.52166e+07
579	S-carboxymethyl-L-cysteine	Xenobiotics	Drug - Other	LC/MS Pos Early	1490	180.032	C03727	HMDB29415	1.26249e+06	895300	939325	888412	645803	893517
580	stachydrine	Xenobiotics	Food Component/Plant	LC/MS Pos Early	1440	144.102	C10172	HMDB04827	5523272	8326533	6.79454e+06	2.00245e+06	2790896	4.18953e+06
581	theanine	Xenobiotics	Food Component/Plant	LC/MS Pos Early	2180	175.108	C01047	HMDB34365	8.3007e+07	31213360	8.74878e+06	2.35433e+07	5.82372e+06	33623102
582	thioproline	Xenobiotics	Chemical	LC/MS Pos Early	1250	134.027			1.12704e+08	77214864	6.24441e+07	6.74399e+07	51742464	76008944

## Sheet: Table S4
Supplementary Table S4. Metabolites upregualted and downregulated in WCR resistant insects fed on non-Bt corn compared with those fed on Bt maize.
No.	Metabolite		Super Pathway	Sub Pathway	Platform	Retention index	Mass	KEGG accession	HMDB accession	Abundance
										eCry3.1Ab-resistant insects on eCry3.1Ab-expressing maize	eCry3.1Ab-resistant insects on a non Bt-maize	mCry3A-resistant insects on mCry3A-expressing maize	mCry3A-resistant insects on non Bt-maize	Cry3Bb1-resistant insects on Cry3Bb1-expressing maize	Cry3Bb1-resistant insects on non-Bt maize
1	2-methylserine	Upregulated	Amino Acid	Glycine, Serine and Threonine Metabolism	LC/MS Pos Early	1652	120.066	C02115		62723452	24960290	3.01813e+07	2.62717e+07	6.07048e+07	21566854
2	dimethylglycine	Upregulated	Amino Acid	Glycine, Serine and Threonine Metabolism	LC/MS Pos Early	1104	104.071	C01026	HMDB00092	2.27472e+06	1.26324e+06	1.60912e+06	1404799	1.79303e+06	1.10212e+06
3	histamine	Upregulated	Amino Acid	Histidine Metabolism	LC/MS Pos Early	3035	112.087	C00388	HMDB00870	5103910	1013292	7460871	2.79766e+06	3.36697e+06	1.84952e+06
4	N-acetylvaline	Upregulated	Amino Acid	Leucine, Isoleucine and Valine Metabolism	LC/MS Neg	1704	158.082		HMDB11757	1674188	708715	741314	724099	773077	566486
5	N,N-dimethyl-5-aminovalerate	Upregulated	Amino Acid	Lysine Metabolism	LC/MS Pos Early	2290	146.118			1.46195e+07	3.36158e+06	4.52852e+06	4.74018e+06	1.4147e+07	4.16929e+06
6	3-phosphoglycerate	Upregulated	Carbohydrate	Glycolysis, Gluconeogenesis, and Pyruvate Metabolism	LC/MS Neg	583	184.986	C00597	HMDB00807	16176698	7.87818e+06	11031850	8913974	1.58924e+07	7.32633e+06
7	glycerophosphoglycerol	Upregulated	Lipid	Glycerolipid Metabolism	LC/MS Polar	2430	245.043	C03274		8209719	2.26151e+06	6.29705e+06	3.00351e+06	2608098	2.52629e+06
8	pseudouridine	Upregulated	Nucleotide	Pyrimidine Metabolism, Uracil containing	LC/MS Neg	1100	243.062	C02067	HMDB00767	2.00495e+07	1.23103e+07	1.21462e+07	10018594	6.5991e+06	8.44655e+06
9	2-isopropylmalate	Upregulated	Xenobiotics	Food Component/Plant	LC/MS Polar	2605	175.061	C02504	HMDB00402	7985332	1.61346e+06	1.26344e+06	1676676	5.52032e+06	1.07648e+06
1	fructosyllysine	Downregulated	Amino Acid	Lysine Metabolism	LC/MS Pos Early	2784	309.166			80419192	1.04164e+08	5.07796e+07	8.50491e+07	4.55482e+07	125822712
2	spermidine	Downregulated	Amino Acid	Polyamine Metabolism	LC/MS Pos Early	3355	146.165	C00315	HMDB01257	2.29048e+08	259121456	2.19745e+08	2.75293e+08	217032864	2.80204e+08
3	xanthurenate	Downregulated	Amino Acid	Tryptophan Metabolism	LC/MS Neg	1476	204.03	C02470	HMDB00881	107758	670819	333410	554189	216591	469759
4	o-Tyrosine	Downregulated	Amino Acid	Tyrosine Metabolism	LC/MS Pos Early	2772	182.081		HMDB06050	2.27599e+06	2293793	1939322	2.27732e+06	1.79458e+06	2.31079e+06
5	N6-carboxymethyllysine	Downregulated	Carbohydrate	Advanced Glycation End-product	LC/MS Pos Early	2500	205.118			1.44674e+07	1.49084e+07	1.00175e+07	1.76338e+07	9477951	1.53499e+07
6	thiamin diphosphate	Downregulated	Cofactors and Vitamins	Thiamine Metabolism	LC/MS Neg	1195.1	423.03	C00068	HMDB01372	1.06526e+06	1.23172e+06	1.00505e+06	1377190	751762	1.08279e+06
7	alpha-tocopherol	Downregulated	Cofactors and Vitamins	Tocopherol Metabolism	LC/MS Pos Late	2522	430.378	C02477	HMDB01893	1.65301e+07	76606808	44795452	4.99334e+07	3.55632e+07	7.98749e+07
8	pyridoxamine	Downregulated	Cofactors and Vitamins	Vitamin B6 Metabolism	LC/MS Pos Early	2975	169.097	C00534	HMDB01431	2.93304e+07	5.04272e+07	3.79842e+07	4.16663e+07	2.82506e+07	5.29268e+07
9	2-methylcitrate	Downregulated	Energy	TCA Cycle	LC/MS Neg	575	205.035			3.35998e+06	6.40495e+06	3.12867e+06	4.64586e+06	2.41021e+06	4.30985e+06
10	carnitine	Downregulated	Lipid	Carnitine Metabolism	LC/MS Pos Early	1978	162.113	C00318	HMDB00062	3.31501e+07	49312488	2.03458e+07	3.34596e+07	3.10563e+07	35910376
11	behenoylcarnitine (C22)*	Downregulated	Lipid	Fatty Acid Metabolism (Acyl Carnitine, Long Chain Saturated)	LC/MS Pos Late	1561	484.436			330787	796804	735997	887199	508874	836677
12	palmitoylcarnitine (C16)	Downregulated	Lipid	Fatty Acid Metabolism (Acyl Carnitine, Long Chain Saturated)	LC/MS Pos Late	1425	400.342	C02990	HMDB00222	8001112	18066658	1.33428e+07	1.55742e+07	9.27947e+06	1.55456e+07
13	palmitoleoylcarnitine (C16:1)*	Downregulated	Lipid	Fatty Acid Metabolism (Acyl Carnitine, Monounsaturated)	LC/MS Pos Late	1357	398.327			567623	2.26988e+06	638333	1.02611e+06	580716	1471969
14	linoleoylcarnitine (C18:2)*	Downregulated	Lipid	Fatty Acid Metabolism (Acyl Carnitine, Polyunsaturated)	LC/MS Pos Late	1430	424.342		HMDB06469	1.6385e+07	26267506	1.65669e+07	2.36903e+07	1.70649e+07	27134374
15	propionylcarnitine (C3)	Downregulated	Lipid	Fatty Acid Metabolism (also BCAA Metabolism)	LC/MS Pos Early	2590	218.139	C03017	HMDB00824	4.28e+06	6.36097e+06	3.1073e+06	8673216	2.50608e+06	4.59304e+06
16	3,4-dihydroxybutyrate	Downregulated	Lipid	Fatty Acid, Dihydroxy	LC/MS Polar	2204	119.035			3.0239e+06	3.43007e+06	2.26819e+06	3.48838e+06	2.14464e+06	3.31409e+06
17	3-hydroxybutyrate (BHBA)	Downregulated	Lipid	Ketone Bodies	LC/MS Polar	1480	103.04	C01089	HMDB00357	3160407	3.45722e+06	2.19388e+06	3.64705e+06	3.03883e+06	2.96832e+06
18	pentose acid*	Downregulated	Partially Characterized Molecules	Partially Characterized Molecules	LC/MS Polar	2180	165.041			4.58687e+06	6.70034e+06	4.13988e+06	9.15502e+06	4.14996e+06	8148502
19	coniferin	Downregulated	Xenobiotics	Food Component/Plant	LC/MS Neg	2607	341.124	C00761	HMDB13682	554172	3237578	1.97936e+06	2572440	3.19713e+06	1.1538e+06
20	ethyl beta-glucopyranoside	Downregulated	Xenobiotics	Food Component/Plant	LC/MS Pos Early	1100	226.129			1114524	5.17411e+06	674770	7.56374e+06	3.96574e+06	610157
21	syringin	Downregulated	Xenobiotics	Food Component/Plant	LC/MS Neg	2754	371.135	C01533		321087	1.73276e+06	1001480	1.30956e+06	1.50697e+06	1386043
22	1,2,3-butanetriol	Downregulated	Xenobiotics	Food Component/Plant	LC/MS Neg	925	105.056			8746157	9487201	3729230	9.94368e+06	9.21294e+06	4.78095e+06
23	2-dimethylaminoethanol	Downregulated	Xenobiotics	Food Component/Plant	LC/MS Pos Early	1983	90.0913	D07777	HMDB32231	5.26446e+06	6025025	3.94981e+06	7.02997e+06	6.02848e+06	4.73878e+06

## Sheet: Table S5
Supplementary Table S5. Pathways in which the identified metabolites in susceptible insects involved.
Pathway ID	Pathway name	Number of metabolites
dme01100	Metabolic pathways	16
dme01240	Biosynthesis of cofactors	4
dme02010	ABC transporters	3
dme00600	Sphingolipid metabolism	3
dme00330	Arginine and proline metabolism	2
dme01200	Carbon metabolism	2
dme04080	Neuroactive ligand-receptor interaction	2
dme00240	Pyrimidine metabolism	2
dme00100	Steroid biosynthesis	2
dme00520	Amino sugar and nucleotide sugar metabolism	1
dme00330	Arginine and proline metabolism	1
dme00410	beta-Alanine metabolism	1
dme01040	Biosynthesis of unsaturated fatty acids	1
dme00780	Biotin metabolism	1
dme00020	Citrate cycle (TCA cycle)	1
dme00480	Glutathione metabolism	1
dme00564	Glycerophospholipid metabolism	1
dme00260	Glycine, serine and threonine metabolism	1
dme00630	Glyoxylate and dicarboxylate metabolism	1
dme00340	Histidine metabolism	1
dme00562	Inositol phosphate metabolism	1
dme00310	Lysine degradation	1
dme04142	Lysosome	1
dme00040	Pentose and glucuronate interconversions	1
dme00030	Pentose phosphate pathway	1
dme00400	Phenylalanine, tyrosine and tryptophan biosynthesis	1
dme00620	Pyruvate metabolism	1
dme00740	Riboflavin metabolism	1
dme00130	Ubiquinone and other terpenoid-quinone biosynthesis	1
dme00750	Vitamin B6 metabolism	1

## Sheet: Table S6
Supplementary Table S6. Pathways in which the identified metabolites in resistant insects involved.
Pathway ID	Pathway name	Number of metabolites
dme01100	Metabolic pathways	9
dme00330	Arginine and proline metabolism	2
dme00340	Histidine metabolism	2
dme00520	Amino sugar and nucleotide sugar metabolism	1
dme01240	Biosynthesis of cofactors	1
dme00650	Butanoate metabolism	1
dme01200	Carbon metabolism	1
dme00270	Cysteine and methionine metabolism	1
dme00071	Fatty acid degradation	1
dme01212	Fatty acid metabolism	1
dme00562	Inositol phosphate metabolism	1
dme04080	Neuroactive ligand-receptor interaction	1
dme00400	Phenylalanine, tyrosine and tryptophan biosynthesis	1
dme00640	Propanoate metabolism	1
dme00240	Pyrimidine metabolism	1
dme00380	Tryptophan metabolism	1
dme00130	Ubiquinone and other terpenoid-quinone biosynthesis	1
dme00750	Vitamin B6 metabolism	1
